# Supplementary material for: SFRP1 induces a stem cell phenotype in prostate cancer cells
Source: Front Cell Dev Biol. 2023 Mar 9;11:1096923. doi: 10.3389/fcell.2023.1096923 (PMC10033548; doi:10.3389/fcell.2023.1096923)
Supplement: Supplementary file 1 [file Table2.XLSX]

## Sheet: Sheet2
Table 1. Significantly enriched KEGG terms in differentially expressed genes between cluster_3 and cluster_1
Term	log10_Adj_p.val	log10_P.value	Count	Contrasts	Change	Genes	DB
Pathways in cancer	5.33808	6.31375	101	Cluster_3 vs Cluster_1	Up-modulated	SPI1;CSF3R;HHIP;CALML3;FZD10;FGF1;FGF2;ETS1;FGF7;EDNRA;EDNRB;CCND2;RASSF5;PDGFRB;PDGFRA;PRKCB;HGF;F2R;FLT3LG;MITF;PGF;RUNX1;COL4A2;COL4A1;COL4A4;COL4A3;COL4A6;CSF1R;TCF7;LPAR1;CSF2RB;RASGRP2;PLD1;CSF2RA;RASGRP3;WNT6;PLCG2;GSTM4;WNT10A;GSTM2;TGFB2;FZD2;TGFB1;GADD45A;WNT3A;FZD7;GNG11;ESR1;ESR2;BMP4;IL6;CXCL12;LPAR5;FGF18;GNB3;IL7R;GSTM5;FGFR1;FGF10;WNT2B;FLT3;LAMC3;PIK3CD;GLI1;GLI3;GLI2;MECOM;RAC2;…	KEGG
PI3K-Akt signaling pathway	9.58704	11.0161	87	Cluster_3 vs Cluster_1	Up-modulated	CSF3R;CSF1;LAMC3;FLT3;ITGB4;ITGB3;TNC;PIK3CD;FGF1;FGF2;PIK3CG;COMP;FGF7;CCND2;TNN;KDR;ITGB8;ITGB7;ITGB6;JAK3;PDGFRB;PDGFRA;ITGA4;HGF;F2R;ITGA1;FLT3LG;NGF;PGF;COL4A2;COL4A1;COL4A4;COL6A2;COL4A3;COL6A1;COL4A6;ITGA8;COL6A3;ITGA7;ITGA5;TLR4;MET;EPHA2;TLR2;CREB5;ITGA9;CSF1R;TNXB;LAMA2;LAMA4;LPAR1;EFNA5;IL2RG;THBS2;THBS1;PIK3R6;THBS4;NTF4;GNG2;PDGFD;PDGFC;CHAD;SPP1;NGFR;NTRK2;LAMB3;ANGPT1;BDNF;NOS3;OSM…	KEGG
Cytokine-cytokine receptor interaction	12.3805	14.0572	83	Cluster_3 vs Cluster_1	Up-modulated	ACVRL1;CXCL6;IL1RN;CD40;CSF3R;CSF1;IL24;CXCL17;CXCL1;TNFRSF13C;CXCL13;CXCL14;CXCL2;CX3CL1;IL27RA;TNFSF13B;LEPR;TNFRSF8;CCR7;CCR5;IL13RA2;CCR4;TNFRSF4;CCR2;TNFRSF12A;IL15;IL1R2;IL18;IL16;TNFRSF1B;NGF;TGFBR2;EDAR;IL1B;LTB;CCL14;CX3CR1;CSF1R;CTF1;CXCR4;CSF2RB;IL2RG;CSF2RA;IL1RL1;IL21R;CCL2;CCL19;IL12RB1;CCR1;IL32;NGFR;IL33;CCL23;TGFB2;XCR1;CCL22;TGFB1;TSLP;TNFSF14;CCL21;IL10RA;IL34;LIF;OSM;INHBA;GDF…	KEGG
Cell adhesion molecules	23.7016	26.1565	69	Cluster_3 vs Cluster_1	Up-modulated	CD86;CD40;CNTNAP1;ITGAM;ITGB2;ICAM2;ICAM3;ITGAL;CLDN1;VSIR;SPN;CDH5;CDH2;MPZ;CTLA4;ITGB8;ITGB7;HLA-DOA;HLA-DOB;CD34;HLA-DPA1;ITGA4;PDCD1LG2;HLA-F;CLDN11;CLDN5;CLDN10;VCAN;ITGA8;PECAM1;CD226;ITGA9;HLA-DQB1;NLGN3;SELPLG;NRXN1;SDC3;NRXN3;NRXN2;VTCN1;HLA-DMA;NCAM1;LRRC4C;ICOS;HLA-DQA2;HLA-DQA1;JAM2;CADM3;HLA-DRB5;VCAM1;NLGN4X;NEGR1;L1CAM;SELE;SELP;CD2;CD4;NFASC;PTPRC;CD40LG;SELL;CD6;CNTN1;CD28;HLA-DP…	KEGG
Focal adhesion	14.2199	16.1976	68	Cluster_3 vs Cluster_1	Up-modulated	LAMC3;ITGB4;ITGB3;TNC;PIK3CD;MYLK3;MYLK;COMP;CCND2;TNN;KDR;RAC2;ITGB8;ITGB7;ITGB6;VAV3;PDGFRB;PDGFRA;ITGA4;PRKCB;ACTN1;HGF;ITGA1;VAV1;PGF;COL4A2;COL4A1;COL4A4;COL6A2;COL4A3;COL6A1;COL4A6;ITGA8;COL6A3;ITGA7;ITGA5;PPP1R12B;MYL9;MET;VCL;BIRC3;ITGA9;SHC4;TNXB;LAMA2;LAMA4;THBS2;THBS1;THBS4;PDGFD;PDGFC;CHAD;SPP1;FLNA;FYN;FLNC;PAK3;PAK5;LAMB3;CAV2;CAV1;LAMB1;COL1A1;COL1A2;PARVG;ITGA11;COL9A1;ZYX	KEGG
Neuroactive ligand-receptor interaction	4.12329	4.97608	67	Cluster_3 vs Cluster_1	Up-modulated	VIPR2;GRIK5;GRIK3;HTR2B;ADRA1D;PTH1R;ADRA1A;EDNRA;HTR7;EDNRB;CYSLTR2;C3AR1;ADORA1;LEPR;BDKRB2;CTSG;PTGIR;EDN2;EDN3;GRID1;F2R;AVPR2;AVPR1A;SSTR2;ADORA2B;ADCYAP1R1;CHRNA3;CALCA;CALCRL;GRP;GIPR;PTGER2;PTGER3;PTAFR;C5AR1;LPAR1;FPR1;FPR3;C3;P2RY8;GRIN2A;HRH1;P2RY6;HRH2;TBXA2R;CNR1;P2RY2;PENK;S1PR1;DRD1;GABRE;S1PR5;S1PR4;GABRQ;P2RY13;GABRP;P2RY10;P2RY14;AGT;P2RX7;POMC;P2RX6;GLRB;P2RX2;P2RX1;NMUR1;F2RL2	KEGG
MAPK signaling pathway	3.77372	4.5783	59	Cluster_3 vs Cluster_1	Up-modulated	PTPRR;CSF1;FLT3;RASGRF2;FGF1;FGF2;FGF7;MECOM;KDR;RAC2;MAP3K8;MAP4K1;PDGFRB;DUSP5;PDGFRA;MEF2C;DUSP2;PLA2G4D;PRKCB;HGF;CACNA2D3;FLT3LG;PLA2G4A;CACNA2D4;NGF;PGF;TGFBR2;CACNB1;MRAS;IL1B;MET;EPHA2;CSF1R;CACNA1C;EFNA5;RASGRP2;RASGRP3;NTF4;PDGFD;PDGFC;MAP3K20;FLNA;CD14;FLNC;NGFR;NTRK2;TGFB2;TGFB1;ANGPT1;GADD45A;BDNF;HSPA6;FGF18;TEK;PTPN7;PTPN5;FGFR1;FGF10;MAP3K12	KEGG
Ras signaling pathway	6.35464	7.44776	57	Cluster_3 vs Cluster_1	Up-modulated	CSF1;FLT3;RASGRF2;PIK3CD;CALML3;FGF1;FGF2;ETS1;ETS2;FGF7;HTR7;RASSF5;KDR;RAC2;PDGFRB;PDGFRA;PLA2G4D;KSR1;PRKCB;HGF;FLT3LG;PLA2G4A;GAB2;NGF;PGF;ZAP70;MRAS;RASA3;MET;EPHA2;SHC4;CSF1R;RASAL3;EFNA5;RASGRP2;PLD1;RASGRP3;NTF4;GRIN2A;GNG2;PDGFD;PDGFC;PLCG2;PAK3;PAK5;NGFR;NTRK2;PLA2G2D;ANGPT1;BDNF;GNG11;FGF18;GNB3;TEK;RGL1;FGFR1;FGF10	KEGG
Human papillomavirus infection	2.11572	2.75766	57	Cluster_3 vs Cluster_1	Up-modulated	WNT2B;MAML2;LAMC3;ITGB4;ITGB3;TNC;PIK3CD;FZD10;COMP;CCND2;TNN;ITGB8;ITGB7;ITGB6;PDGFRB;ITGA4;ITGA1;HLA-F;COL4A2;COL4A1;COL4A4;MFNG;COL6A2;COL4A3;COL6A1;COL4A6;ITGA8;COL6A3;ITGA7;ITGA5;ATP6V0D2;TLR3;CREB5;ITGA9;TNXB;LAMA2;LAMA4;TCF7;THBS2;THBS1;THBS4;WNT6;CHAD;SPP1;WNT10A;TCF7L1;FZD2;LAMB3;WNT3A;FZD7;LAMB1;COL1A1;HEYL;COL1A2;PPP2R2B;ITGA11;COL9A1	KEGG
Rap1 signaling pathway	6.18864	7.26327	52	Cluster_3 vs Cluster_1	Up-modulated	ITGAM;CSF1;ITGB3;ITGB2;PIK3CD;CALML3;FGF1;ITGAL;FGF2;FGF7;RASSF5;KDR;RAC2;PDGFRB;PDGFRA;PRKCB;HGF;F2R;NGF;PGF;APBB1IP;MRAS;ADORA2B;LCP2;MET;SKAP1;EPHA2;CSF1R;LPAR1;FPR1;ADCY4;ADCY3;EFNA5;RASGRP2;ADCY7;THBS1;ADCY5;RASGRP3;GRIN2A;CNR1;PDGFD;PDGFC;NGFR;FYB1;ANGPT1;GNAO1;LPAR5;ID1;FGF18;TEK;FGFR1;FGF10	KEGG
Regulation of actin cytoskeleton	5.68406	6.69175	52	Cluster_3 vs Cluster_1	Up-modulated	ITGAM;ITGB4;ITGB3;ITGB2;PIK3CD;FGF1;ITGAL;FGF2;MYLK3;MYLK;FGF7;CFL2;RAC2;BDKRB2;ITGAX;ITGB8;ITGB7;ITGB6;VAV3;PDGFRB;PDGFRA;ITGA4;ACTN1;F2R;ITGA1;VAV1;MRAS;ITGA8;ITGA7;ITGA5;PPP1R12B;MYL9;VCL;ARHGEF6;ITGA9;LPAR1;WAS;CXCR4;FGD3;PDGFD;PDGFC;NCKAP1L;PAK3;PAK5;GSN;MSN;CXCL12;LPAR5;ITGA11;FGF18;FGFR1;FGF10	KEGG
Calcium signaling pathway	7.12068	8.2533	51	Cluster_3 vs Cluster_1	Up-modulated	RYR1;HTR2B;CALML3;ADRA1D;ADRA1A;MYLK3;SLC8A1;MYLK;SLC8A2;EDNRA;CYSLTR2;HTR7;EDNRB;BDKRB2;PDGFRB;PDGFRA;CAMK1D;PRKCB;TNNC1;SPHK1;F2R;TNNC2;AVPR1A;ADORA2B;CAMK1G;PDE1C;PDE1B;PTGER3;PTAFR;ADCY4;ADCY3;CXCR4;CACNA1C;ADCY7;GRIN2A;HRH1;PLN;PHKG1;HRH2;TBXA2R;PLCG2;DRD1;NOS3;ATP2B4;P2RX7;P2RX6;GNAL;P2RX2;CAMK4;P2RX1;PLCD3	KEGG
Tuberculosis	7.39428	8.57037	50	Cluster_3 vs Cluster_1	Up-modulated	CIITA;ITGAM;ITGB2;CALML3;LSP1;CTSS;MRC2;FCGR3A;CASP10;MRC1;ITGAX;HLA-DOA;HLA-DOB;HLA-DPA1;FCER1G;CR1;KSR1;SPHK1;IL18;TLR1;IL1B;TLR6;CLEC4E;ATP6V0D2;TLR4;TLR2;HLA-DQB1;NOD2;CORO1A;C3;HLA-DMA;CLEC7A;CD14;HLA-DQA2;HLA-DQA1;PLK3;CD74;TGFB2;HLA-DRB5;TGFB1;VDR;IL10RA;IL6;FCGR2A;CD209;HLA-DPB1;HLA-DRA;FCGR2B;FCGR2C;HLA-DRB1	KEGG
Phagosome	9.43638	10.812	49	Cluster_3 vs Cluster_1	Up-modulated	ITGAM;NCF1;NCF2;ITGB3;NCF4;ITGB2;CTSS;COMP;MRC2;TUBB6;FCGR3A;TUBA1A;MRC1;OLR1;HLA-DOA;HLA-DOB;HLA-DPA1;CYBB;CYBA;HLA-F;ITGA5;TLR6;RAB7B;ATP6V0D2;TLR4;TLR2;HLA-DQB1;C1R;THBS2;CORO1A;THBS1;THBS4;C3;HLA-DMA;CLEC7A;CD14;HLA-DQA2;HLA-DQA1;DYNC1I1;MSR1;HLA-DRB5;MARCO;FCGR2A;CD209;HLA-DPB1;HLA-DRA;FCGR2B;FCGR2C;HLA-DRB1	KEGG
Proteoglycans in cancer	4.72592	5.61256	47	Cluster_3 vs Cluster_1	Up-modulated	WNT2B;ITGB3;TWIST2;HSPB2;PIK3CD;FZD10;HOXD10;FGF2;THBS1;WNT6;PLAU;KDR;PLCG2;GPC3;TIMP3;FLNA;FLNC;WNT10A;TGFB2;FZD2;TGFB1;PRKCB;WNT3A;CAV2;LUM;FZD7;HGF;CAV1;MMP2;PLAUR;MSN;ANK2;ANK1;HSPG2;ESR1;MMP9;DCN;MRAS;HCLS1;COL21A1;HPSE;ITGA5;PPP1R12B;TLR4;MET;TLR2;FGFR1	KEGG
Chemokine signaling pathway	5.01508	5.95142	46	Cluster_3 vs Cluster_1	Up-modulated	SHC4;CCL14;CX3CR1;ITK;CXCL6;NCF1;ADCY4;WAS;PIK3CD;ADCY3;CXCR4;CXCL1;CXCL13;RASGRP2;CXCL14;CXCL2;ADCY7;PIK3R6;CX3CL1;PIK3CG;ADCY5;GNG2;GRK5;RAC2;CCL2;CCR7;CCL19;CCR5;CCR4;JAK3;CCR2;CCR1;VAV3;CCL23;XCR1;CCL22;CCL21;PRKCB;GNG11;VAV1;FGR;HCK;CXCL12;ELMO1;GNB3;DOCK2	KEGG
Hematopoietic cell lineage	14.0795	15.9323	44	Cluster_3 vs Cluster_1	Up-modulated	CSF1R;CSF3R;ITGAM;CSF1;FLT3;ITGB3;CD1E;CD3G;CD1D;CD1C;CD3E;CSF2RA;CD3D;HLA-DMA;CD37;CD14;HLA-DOA;HLA-DOB;HLA-DQA2;CD34;HLA-DQA1;CD33;HLA-DPA1;HLA-DRB5;CR1;ITGA4;IL1R2;ITGA1;FLT3LG;CD2;IL6;CD4;CD5;IL1B;IL2RA;CD7;HLA-DPB1;HLA-DRA;ITGA5;IL7R;MS4A1;HLA-DRB1;CD22;HLA-DQB1	KEGG
Human T-cell leukemia virus 1 infection	2.6198	3.33428	43	Cluster_3 vs Cluster_1	Up-modulated	CD40;SPI1;ITGB2;ADCY4;ADCY3;PIK3CD;CD3G;TNFRSF13C;CD3E;ITGAL;IL2RG;CD3D;ADCY7;ETS1;ETS2;ADCY5;HLA-DMA;CCND2;HLA-DOA;HLA-DQA2;JAK3;HLA-DOB;HLA-DQA1;HLA-DPA1;HLA-DRB5;CDKN2B;TGFB2;TGFB1;MMP7;IL15;IL1R2;HLA-F;NFATC4;TGFBR2;IL6;CD4;IL2RA;IL2RB;HLA-DPB1;HLA-DRA;HLA-DRB1;HLA-DQB1;CREB5	KEGG
cAMP signaling pathway	2.6326	3.35505	42	Cluster_3 vs Cluster_1	Up-modulated	ADCYAP1R1;VIPR2;GIPR;NPR1;HHIP;PTGER2;PTGER3;ADCY4;ADCY3;PIK3CD;CALML3;ATP1A2;CACNA1C;GLI1;PLD1;ADCY7;GLI3;ADCY5;EDNRA;GRIN2A;PLN;RAC2;ADORA1;DRD1;VAV3;EDN2;EDN3;BDNF;F2R;PDE4C;ATP2B4;ATP1B2;ATP1B1;SSTR2;VAV1;POMC;CAMK4;FXYD1;PDE3A;MYL9;CFTR;CREB5	KEGG
ECM-receptor interaction	13.3081	15.064	39	Cluster_3 vs Cluster_1	Up-modulated	TNXB;LAMA2;LAMC3;ITGB4;ITGB3;LAMA4;TNC;THBS2;THBS1;THBS4;COMP;TNN;SV2A;CHAD;SPP1;ITGB8;ITGB7;ITGB6;ITGA4;LAMB3;ITGA1;LAMB1;HSPG2;COL1A1;COL1A2;COL4A2;COL4A1;COL4A4;COL6A2;COL4A3;COL6A1;ITGA11;ITGA8;COL4A6;COL9A1;ITGA7;COL6A3;ITGA5;ITGA9	KEGG
cGMP-PKG signaling pathway	3.99024	4.82184	39	Cluster_3 vs Cluster_1	Up-modulated	NPR1;NPR2;ADCY4;ADCY3;CALML3;ADRA1D;ATP1A2;CACNA1C;ADRA1A;ADCY7;MYLK3;SLC8A1;PIK3R6;PIK3CG;MYLK;SLC8A2;ADCY5;EDNRA;EDNRB;PLN;KCNMB1;ADORA1;BDKRB2;PRKG1;GUCY1A2;MEF2C;TRPC6;KCNJ8;NOS3;PDE2A;ATP2B4;ATP1B2;ATP1B1;NFATC4;KCNMA1;PDE3A;PDE5A;MYL9;CREB5	KEGG
Axon guidance	3.19822	3.93706	39	Cluster_3 vs Cluster_1	Up-modulated	SEMA5A;ROBO2;SEMA7A;SEMA3A;NTN4;PIK3CD;CXCR4;EFNA5;NTN1;ROBO1;ABLIM2;DPYSL2;CFL2;BOC;PLCG2;RAC2;SLIT3;FYN;PLXNC1;SLIT2;EPHB2;LRRC4C;PAK3;EPHB1;PAK5;TRPC6;UNC5B;TRPC4;TRPC1;L1CAM;BMP7;GDF7;NFATC4;RGMA;CXCL12;MYL9;MET;EPHA3;EPHA2	KEGG
Staphylococcus aureus infection	15.6328	17.7866	38	Cluster_3 vs Cluster_1	Up-modulated	C1QB;C1QA;ITGAM;SELPLG;CFH;C1S;C1R;ITGB2;CFI;C5AR1;PTAFR;FPR1;DEFB1;FPR3;ITGAL;C4B;C3;C4A;FCGR3A;HLA-DMA;C3AR1;HLA-DOA;HLA-DOB;HLA-DQA2;HLA-DQA1;HLA-DPA1;HLA-DRB5;SELP;FCGR2A;HLA-DPB1;HLA-DRA;MASP1;FCGR2B;FCGR2C;CFB;HLA-DRB1;HLA-DQB1;C1QC	KEGG
Osteoclast differentiation	6.43537	7.54779	38	Cluster_3 vs Cluster_1	Up-modulated	CSF1R;SPI1;NCF1;CSF1;NCF2;ITGB3;NCF4;FHL2;PIK3CD;TREM2;LILRA1;LILRA2;SIRPB1;SOCS3;FCGR3A;SOCS1;CTSK;PLCG2;SIRPA;FYN;TGFB2;TGFB1;MITF;CYBA;LILRB1;GAB2;LILRB2;LILRB4;OSCAR;TGFBR2;TYROBP;FCGR2A;IL1B;CAMK4;BTK;LCP2;FCGR2B;FCGR2C	KEGG
Vascular smooth muscle contraction	5.99785	7.05475	38	Cluster_3 vs Cluster_1	Up-modulated	CALCA;CALCRL;RAMP3;NPR1;NPR2;ADCY4;ADCY3;CALML3;ADRA1D;CACNA1C;ADRA1A;ADCY7;ACTG2;MYLK3;MYLK;ADCY5;EDNRA;CALD1;KCNMB1;MYH11;PRKG1;GUCY1A2;PPP1R14A;PTGIR;PLA2G2D;EDN2;PLA2G4D;EDN3;PRKCB;PLA2G4A;AVPR1A;AGT;ACTA2;ADORA2B;KCNMA1;PRKCQ;PPP1R12B;MYL9	KEGG
Wnt signaling pathway	3.77372	4.57535	37	Cluster_3 vs Cluster_1	Up-modulated	WNT2B;TCF7;LEF1;PRICKLE2;FZD10;PRICKLE1;NKD1;NKD2;WNT6;CCND2;SOX17;WIF1;RAC2;RSPO2;CCN4;RSPO3;RSPO1;WNT10A;TCF7L1;FZD2;MMP7;PRKCB;WNT3A;SERPINF1;FZD7;DKK1;DKK2;NFATC4;SFRP4;SFRP1;SFRP2;DAAM2;ROR1;ROR2;NOTUM;LGR6;LGR5	KEGG
Hippo signaling pathway	3.65657	4.44866	37	Cluster_3 vs Cluster_1	Up-modulated	WNT2B;SERPINE1;TCF7;ITGB2;LEF1;FZD10;FGF1;NKD1;GLI2;SOX2;WNT6;CCND2;RASSF2;RASSF4;CCN2;WWTR1;TGFB2;WNT10A;TCF7L1;TGFB1;FZD2;WNT3A;FZD7;GDF6;GDF5;BMP7;GDF7;TGFBR2;BMP4;FRMD6;DCHS2;PPP2R2B;ID1;SNAI2;DCHS1;FAT4;AJUBA	KEGG
Transcriptional misregulation in cancer	2.38665	3.06335	37	Cluster_3 vs Cluster_1	Up-modulated	CD86;CSF1R;CD40;SPI1;ITGAM;BCL2A1;FLT3;LYL1;HHEX;CCND2;PLAU;TSPAN7;ITGB7;CD14;PROM1;RUNX1T1;NGFR;MEF2C;BCL11B;EYA1;GADD45A;IL1R2;IGFBP3;LMO2;MITF;PAX5;MMP9;FLI1;RUNX1;TGFBR2;IL6;MEIS1;NR4A3;ZEB1;IL2RB;MET;BIRC3	KEGG
Dilated cardiomyopathy	9.58704	11.0005	36	Cluster_3 vs Cluster_1	Up-modulated	LAMA2;ITGB4;ITGB3;ADCY4;ADCY3;CACNA1C;ADCY7;SLC8A1;ADCY5;TTN;PLN;SGCA;SGCB;ITGB8;ITGB7;DMD;ITGB6;SGCG;TGFB2;TGFB1;ITGA4;TPM2;TNNC1;ITGA1;TPM1;CACNA2D3;CACNA2D4;AGT;CACNB1;DES;ACTC1;ITGA11;ITGA8;ITGA7;ITGA5;ITGA9	KEGG
Rheumatoid arthritis	8.96494	10.3058	35	Cluster_3 vs Cluster_1	Up-modulated	CD86;CXCL6;CSF1;ITGB2;CXCL1;ITGAL;TNFSF13B;HLA-DMA;CTSK;CTLA4;CCL2;HLA-DOA;HLA-DOB;HLA-DQA2;HLA-DQA1;HLA-DPA1;TGFB2;HLA-DRB5;TGFB1;ANGPT1;IL15;IL18;IL6;CXCL12;IL1B;CD28;HLA-DPB1;HLA-DRA;LTB;TEK;TLR4;ATP6V0D2;HLA-DRB1;TLR2;HLA-DQB1	KEGG
Complement and coagulation cascades	10.1605	11.6611	34	Cluster_3 vs Cluster_1	Up-modulated	C1QB;C1QA;SERPINA1;ITGAM;CFH;C1S;C1R;SERPINE1;ITGB2;CFI;C5AR1;F13A1;CLU;SERPINA5;C4B;C3;C4A;THBD;C7;PLAU;C3AR1;BDKRB2;ITGAX;VSIG4;A2M;CR1;F10;F2R;PLAUR;SERPING1;MASP1;CFB;F2RL2;C1QC	KEGG
Amoebiasis	7.714	8.91357	34	Cluster_3 vs Cluster_1	Up-modulated	ITGAM;LAMA2;LAMC3;LAMA4;ITGB2;PIK3CD;CXCL1;CD1D;CTSG;CD14;SERPINB1;TGFB2;TGFB1;LAMB3;PRKCB;IL1R2;ACTN1;SERPINB9;LAMB1;COL1A1;COL3A1;IL6;COL1A2;GNAL;COL4A2;COL4A1;IL1B;COL4A4;COL4A3;COL4A6;RAB7B;TLR4;VCL;TLR2	KEGG
Leukocyte transendothelial migration	5.96676	6.9945	34	Cluster_3 vs Cluster_1	Up-modulated	ITK;ITGAM;NCF1;NCF2;NCF4;ITGB2;PIK3CD;CXCR4;THY1;ITGAL;CLDN1;CDH5;RASSF5;PLCG2;RAC2;JAM2;VAV3;VCAM1;ITGA4;PRKCB;ACTN1;MMP2;CYBB;MSN;CYBA;MMP9;VAV1;CLDN11;CLDN5;CLDN10;CXCL12;PECAM1;MYL9;VCL	KEGG
Phospholipase D signaling pathway	3.32403	4.07991	34	Cluster_3 vs Cluster_1	Up-modulated	DGKG;SHC4;LPAR1;ADCY4;PIK3CD;ADCY3;PLD1;ADCY7;PIK3R6;PIK3CG;ADCY5;AGPAT4;CYTH4;PDGFD;PDGFC;PLCG2;FCER1A;FYN;PDGFRB;PDGFRA;FCER1G;PLA2G4D;SPHK1;F2R;AVPR2;PLA2G4A;AVPR1A;GAB2;DNM1;AGT;MRAS;LPAR5;PLPP3;DGKI	KEGG
Th17 cell differentiation	5.96676	6.99024	33	Cluster_3 vs Cluster_1	Up-modulated	CD3G;AHR;GATA3;CD3E;IL2RG;CD3D;IL27RA;HLA-DMA;IL21R;HLA-DOA;IL12RB1;HLA-DOB;HLA-DQA2;JAK3;HLA-DQA1;HLA-DPA1;HLA-DRB5;TGFB1;RUNX1;TGFBR2;ZAP70;IL6;CD4;IRF4;IL1B;IL2RA;IL2RB;HLA-DPB1;HLA-DRA;PRKCQ;CD247;HLA-DRB1;HLA-DQB1	KEGG
Platelet activation	4.52133	5.38511	33	Cluster_3 vs Cluster_1	Up-modulated	ITGB3;ADCY4;PIK3CD;ADCY3;RASGRP2;ADCY7;MYLK3;PIK3R6;PIK3CG;MYLK;ADCY5;PTGS1;TBXA2R;PLCG2;FYN;PRKG1;P2RY12;GUCY1A2;PTGIR;FCER1G;PLA2G4D;NOS3;F2R;PLA2G4A;COL1A1;APBB1IP;COL3A1;COL1A2;FCGR2A;P2RX1;BTK;LCP2;FERMT3	KEGG
Hypertrophic cardiomyopathy	7.97833	9.20273	32	Cluster_3 vs Cluster_1	Up-modulated	LAMA2;ITGB4;ITGB3;CACNA1C;SLC8A1;TTN;SGCA;SGCB;ITGB8;ITGB7;DMD;ITGB6;SGCG;TGFB2;TGFB1;ITGA4;TPM2;TNNC1;ITGA1;TPM1;CACNA2D3;CACNA2D4;AGT;CACNB1;IL6;DES;ACTC1;ITGA11;ITGA8;ITGA7;ITGA5;ITGA9	KEGG
Protein digestion and absorption	7.32442	8.47824	32	Cluster_3 vs Cluster_1	Up-modulated	KCNK5;COL17A1;COL18A1;COL15A1;CPB1;COL13A1;COL14A1;ELN;ATP1A2;SLC8A1;SLC8A2;COL10A1;COL27A1;ATP1B2;ATP1B1;COL1A1;COL3A1;SLC7A7;COL1A2;COL4A2;COL5A1;COL4A1;COL4A4;COL6A2;COL5A3;COL4A3;COL6A1;COL5A2;COL4A6;COL9A1;COL6A3;COL21A1	KEGG
Toxoplasmosis	4.96282	5.87517	32	Cluster_3 vs Cluster_1	Up-modulated	CD40;CIITA;LAMA2;LAMC3;LAMA4;LY96;PIK3R6;PIK3CG;HLA-DMA;SOCS1;HLA-DOA;CCR5;HLA-DOB;HLA-DQA2;HLA-DQA1;HLA-DPA1;TGFB2;HLA-DRB5;TGFB1;LAMB3;IL10RA;HSPA6;LAMB1;GNAO1;CD40LG;HLA-DPB1;HLA-DRA;TLR4;HLA-DRB1;BIRC3;TLR2;HLA-DQB1	KEGG
Fluid shear stress and atherosclerosis	2.80138	3.53195	31	Cluster_3 vs Cluster_1	Up-modulated	NCF1;NCF2;ITGB3;GSTP1;PIK3CD;CALML3;CDH5;THBD;KDR;RAC2;CCL2;GSTM4;MEF2C;GSTM2;VCAM1;CAV2;NOS3;IL1R2;CAV1;MMP2;CYBA;SELE;MMP9;ASS1;KLF2;BMP4;TRPV4;IL1B;PECAM1;ARHGEF2;GSTM5	KEGG
Leishmaniasis	8.28227	9.59098	30	Cluster_3 vs Cluster_1	Up-modulated	ITGAM;NCF1;NCF2;ITGB2;NCF4;C3;FCGR3A;HLA-DMA;HLA-DOA;HLA-DOB;HLA-DQA2;HLA-DQA1;HLA-DPA1;TGFB2;HLA-DRB5;CR1;TGFB1;ITGA4;PRKCB;CYBB;CYBA;FCGR2A;IL1B;HLA-DPB1;HLA-DRA;TLR4;FCGR2C;HLA-DRB1;TLR2;HLA-DQB1	KEGG
Adrenergic signaling in cardiomyocytes	2.21753	2.87304	30	Cluster_3 vs Cluster_1	Up-modulated	ADCY4;ADCY3;CALML3;ADRA1D;ATP1A2;CACNA1C;ADRA1A;ADCY7;SLC8A1;PIK3R6;PIK3CG;ADCY5;PLN;SCN7A;SCN5A;TPM2;TNNC1;TPM1;CACNA2D3;ATP2B4;CACNA2D4;ATP1B2;ATP1B1;AGT;CACNB1;ACTC1;PPP1R1A;PPP2R2B;SCN4B;CREB5	KEGG
Oxytocin signaling pathway	1.88289	2.49888	30	Cluster_3 vs Cluster_1	Up-modulated	RYR1;NPR1;NPR2;ADCY4;ADCY3;CALML3;CACNA1C;ADCY7;MYLK3;PIK3R6;PIK3CG;MYLK;ADCY5;GUCY1A2;KCNJ5;MEF2C;CAMK1D;PLA2G4D;PRKCB;NOS3;CACNA2D3;PLA2G4A;CACNA2D4;NFATC4;CACNB1;GNAO1;CAMK4;PPP1R12B;MYL9;CAMK1G	KEGG
JAK-STAT signaling pathway	1.53738	2.1289	30	Cluster_3 vs Cluster_1	Up-modulated	CSF3R;CTF1;IL24;FHL1;PIK3CD;CSF2RB;IL2RG;CSF2RA;IL27RA;SOCS3;CCND2;SOCS1;LEPR;IL21R;AOX1;IL13RA2;IL12RB1;JAK3;PDGFRB;PDGFRA;TSLP;IL15;IL10RA;LIF;OSM;IL22RA1;IL6;IL2RA;IL2RB;IL7R	KEGG
Arrhythmogenic right ventricular cardiomyopathy	7.97833	9.2138	29	Cluster_3 vs Cluster_1	Up-modulated	LAMA2;ITGB4;ITGB3;LEF1;TCF7;CACNA1C;SLC8A1;GJA1;CDH2;SGCA;SGCB;ITGB8;ITGB7;DMD;ITGB6;SGCG;TCF7L1;ITGA4;ACTN2;ITGA1;CACNA2D3;CACNA2D4;CACNB1;DES;ITGA11;ITGA8;ITGA7;ITGA5;ITGA9	KEGG
Systemic lupus erythematosus	2.47739	3.17455	29	Cluster_3 vs Cluster_1	Up-modulated	CD86;C1QB;C1QA;CD40;C1S;C1R;C4B;C3;C4A;GRIN2A;FCGR3A;HLA-DMA;C7;CTSG;HLA-DOA;HLA-DOB;HLA-DQA2;HLA-DQA1;HLA-DPA1;HLA-DRB5;ACTN1;FCGR2A;CD40LG;CD28;HLA-DPB1;HLA-DRA;HLA-DRB1;HLA-DQB1;C1QC	KEGG
AGE-RAGE signaling pathway in diabetic complications	3.82501	4.64639	27	Cluster_3 vs Cluster_1	Up-modulated	SERPINE1;PIK3CD;THBD;PLCG2;CCL2;TGFB2;TGFB1;VCAM1;PRKCB;NOS3;MMP2;CYBB;SELE;AGT;TGFBR2;COL1A1;IL6;COL3A1;COL1A2;COL4A2;COL4A1;COL4A4;IL1B;COL4A3;COL4A6;NOX4;PLCD3	KEGG
Gastric cancer	1.30964	1.85067	27	Cluster_3 vs Cluster_1	Up-modulated	SHC4;ABCB1;WNT2B;TCF7;LEF1;PIK3CD;FZD10;FGF1;FGF2;WNT6;FGF7;TGFB2;WNT10A;TCF7L1;CDKN2B;TGFB1;FZD2;WNT3A;GADD45A;HGF;FZD7;REG4;TGFBR2;FGF18;RARB;MET;FGF10	KEGG
Intestinal immune network for IgA production	10.336	11.9458	26	Cluster_3 vs Cluster_1	Up-modulated	CD86;PIGR;CD40;CXCR4;TNFRSF13C;TNFSF13B;HLA-DMA;ITGB7;ICOS;HLA-DOA;HLA-DOB;HLA-DQA2;HLA-DQA1;HLA-DPA1;HLA-DRB5;TGFB1;ITGA4;IL15;IL6;CXCL12;CD40LG;CD28;HLA-DPB1;HLA-DRA;HLA-DRB1;HLA-DQB1	KEGG
Malaria	10.1605	11.6687	26	Cluster_3 vs Cluster_1	Up-modulated	CD40;GYPC;KLRB1;ITGB2;ITGAL;THBS2;THBS1;THBS4;COMP;CCL2;TGFB2;CR1;TGFB1;VCAM1;HGF;IL18;SELE;SELP;IL6;CD40LG;IL1B;PECAM1;ACKR1;TLR4;MET;TLR2	KEGG
Viral myocarditis	8.07105	9.3498	26	Cluster_3 vs Cluster_1	Up-modulated	CD86;CD40;LAMA2;ITGB2;ITGAL;HLA-DMA;SGCA;SGCB;RAC2;DMD;FYN;HLA-DOA;HLA-DOB;HLA-DQA2;SGCG;HLA-DQA1;HLA-DPA1;HLA-DRB5;CAV1;HLA-F;CD40LG;CD28;HLA-DPB1;HLA-DRA;HLA-DRB1;HLA-DQB1	KEGG
Th1 and Th2 cell differentiation	4.03696	4.87902	26	Cluster_3 vs Cluster_1	Up-modulated	MAML2;CD3G;GATA3;CD3E;IL2RG;CD3D;HLA-DMA;HLA-DOA;IL12RB1;HLA-DOB;JAK3;HLA-DQA2;HLA-DQA1;HLA-DPA1;HLA-DRB5;RUNX3;ZAP70;CD4;IL2RA;IL2RB;HLA-DPB1;HLA-DRA;PRKCQ;CD247;HLA-DRB1;HLA-DQB1	KEGG
Relaxin signaling pathway	1.75578	2.35937	26	Cluster_3 vs Cluster_1	Up-modulated	SHC4;ADCY4;PIK3CD;ADCY3;ADCY7;ADCY5;EDNRB;GNG2;TGFB1;NOS3;MMP2;GNG11;MMP9;TGFBR2;COL1A1;GNAO1;ACTA2;COL3A1;COL1A2;COL4A2;COL4A1;COL4A4;COL4A3;COL4A6;GNB3;CREB5	KEGG
Apelin signaling pathway	1.47965	2.05368	26	Cluster_3 vs Cluster_1	Up-modulated	RYR1;SERPINE1;ADCY4;ADCY3;CALML3;ADCY7;MYLK3;SLC8A1;PIK3R6;PIK3CG;MYLK;SLC8A2;ADCY5;GNG2;SPP1;CCN2;PPARGC1A;MEF2C;NOS3;SPHK1;GNG11;KLF2;ACTA2;MRAS;CAMK4;GNB3	KEGG
NF-kappa B signaling pathway	3.38019	4.14907	25	Cluster_3 vs Cluster_1	Up-modulated	CD40;BCL2A1;LY96;TNFRSF13C;CXCL2;TNFSF13B;PLAU;PLCG2;CD14;CCL19;VCAM1;CCL21;TNFSF14;PRKCB;ZAP70;CXCL12;CD40LG;IL1B;TRAF5;BTK;PRKCQ;LTB;TLR4;CARD11;BIRC3	KEGG
Pertussis	4.58942	5.46448	24	Cluster_3 vs Cluster_1	Up-modulated	C1QB;CXCL6;C1QA;ITGAM;C1S;C1R;ITGB2;LY96;CALML3;PYCARD;C4B;C3;C4A;IL6;CFL2;IL1B;CASP1;IRF8;SERPING1;NLRP3;ITGA5;CD14;TLR4;C1QC	KEGG
Fc gamma R-mediated phagocytosis	3.27698	4.02426	24	Cluster_3 vs Cluster_1	Up-modulated	VAV3;GSN;NCF1;PLA2G4D;PRKCB;SPHK1;WAS;PIK3CD;PLA2G4A;GAB2;PLD1;VAV1;HCK;FCGR3A;PTPRC;FCGR2A;CFL2;INPP5D;RAC2;PLCG2;AMPH;DOCK2;PLPP3;FCGR2B	KEGG
TNF signaling pathway	2.0979	2.7332	24	Cluster_3 vs Cluster_1	Up-modulated	VCAM1;CSF1;MLKL;RIPK3;IL15;LIF;PIK3CD;CXCL1;NOD2;TNFRSF1B;SELE;CXCL2;MMP9;CX3CL1;SOCS3;IL6;MMP14;CASP10;IL1B;TRAF5;CCL2;MAP3K8;CREB5;BIRC3	KEGG
Inflammatory bowel disease	5.2875	6.2372	23	Cluster_3 vs Cluster_1	Up-modulated	TGFB2;HLA-DRB5;TGFB1;IL18;NOD2;GATA3;IL2RG;HLA-DMA;IL6;IL1B;IL21R;HLA-DPB1;HLA-DRA;HLA-DOA;IL12RB1;HLA-DOB;TLR4;HLA-DQA2;HLA-DQA1;HLA-DRB1;HLA-DPA1;TLR2;HLA-DQB1	KEGG
Chagas disease	2.13404	2.78271	23	Cluster_3 vs Cluster_1	Up-modulated	C1QB;C1QA;TGFB2;TGFB1;SERPINE1;PIK3CD;CD3G;CD3E;CD3D;TGFBR2;C3;GNAO1;IL6;GNAL;PPP2R2B;IL1B;BDKRB2;CCL2;TLR6;CD247;TLR4;TLR2;C1QC	KEGG
TGF-beta signaling pathway	2.5322	3.23886	22	Cluster_3 vs Cluster_1	Up-modulated	TGFB2;CDKN2B;TGFB1;FST;NOG;CHRD;INHBA;GDF6;THBS1;LTBP1;BMP7;GDF5;DCN;RGMA;TGFBR2;GDF7;BMP4;ID1;ID4;ID3;LEFTY2;HAMP	KEGG
Morphine addiction	2.47739	3.1688	22	Cluster_3 vs Cluster_1	Up-modulated	GABRQ;KCNJ5;GABRP;PDE1C;PRKCB;PDE1B;PDE4C;PDE2A;ADCY4;ADCY3;ADCY7;GNG11;ADCY5;GNAO1;GNG2;GRK5;ADORA1;PDE3A;GNB3;DRD1;PDE7B;GABRE	KEGG
T cell receptor signaling pathway	1.92141	2.54374	22	Cluster_3 vs Cluster_1	Up-modulated	VAV3;ITK;PIK3CD;CD3G;CD3E;CD3D;VAV1;ZAP70;CD4;PTPRC;CD40LG;CD28;CTLA4;MAP3K8;PRKCQ;LCP2;FYN;CD247;ICOS;PAK3;CARD11;PAK5	KEGG
Aldosterone synthesis and secretion	1.75578	2.36552	21	Cluster_3 vs Cluster_1	Up-modulated	KCNJ5;CAMK1D;PRKCB;NPR1;PDE2A;ADCY4;ATP2B4;ADCY3;CALML3;ATP1A2;ATP1B2;CACNA1C;ATP1B1;ADCY7;AGT;ADCY5;POMC;CYP21A2;CAMK4;CAMK1G;CREB5	KEGG
Inflammatory mediator regulation of TRP channels	1.37798	1.94073	20	Cluster_3 vs Cluster_1	Up-modulated	PLA2G4D;PRKCB;PTGER2;TRPV2;HTR2B;ADCY4;PIK3CD;PLA2G4A;ADCY3;CALML3;NGF;ADCY7;ADCY5;HRH1;TRPV4;IL1B;P2RY2;PLCG2;BDKRB2;PRKCQ	KEGG
Melanogenesis	1.34239	1.89414	20	Cluster_3 vs Cluster_1	Up-modulated	WNT10A;TCF7L1;FZD2;WNT2B;PRKCB;WNT3A;FZD7;TCF7;LEF1;ADCY4;ADCY3;CALML3;MITF;FZD10;ADCY7;ADCY5;GNAO1;POMC;WNT6;EDNRB	KEGG
Antigen processing and presentation	2.25902	2.92854	19	Cluster_3 vs Cluster_1	Up-modulated	CD74;CIITA;HLA-DRB5;HSPA6;HLA-F;CTSS;HLA-DMA;CD4;HLA-DPB1;HLA-DRA;KLRD1;HLA-DOA;HLA-DOB;HLA-DQA2;HLA-DQA1;HLA-DRB1;CTSB;HLA-DPA1;HLA-DQB1	KEGG
Salivary secretion	1.53478	2.12039	19	Cluster_3 vs Cluster_1	Up-modulated	GUCY1A2;PRKCB;ADCY4;ATP2B4;ADCY3;CALML3;ADRA1D;ATP1A2;ATP1B2;ATP1B1;LYZ;ADRA1A;ADCY7;ADCY5;CST2;BST1;CST1;KCNMA1;PRKG1	KEGG
Renin secretion	2.42208	3.10607	18	Cluster_3 vs Cluster_1	Up-modulated	GUCY1A2;ADCYAP1R1;EDN2;EDN3;PDE1C;NPR1;PDE1B;PTGER2;CALML3;CACNA1C;AGT;AQP1;ADCY5;EDNRA;KCNMA1;ADORA1;PDE3A;CTSB	KEGG
Primary immunodeficiency	5.65948	6.65192	17	Cluster_3 vs Cluster_1	Up-modulated	CD40;CIITA;TNFRSF13C;IL2RG;CD3E;CD3D;CD79A;ZAP70;CD4;PTPRC;CD40LG;BTK;ICOS;IL7R;JAK3;ADA;RAG1	KEGG
Graft-versus-host disease	4.96282	5.8736	17	Cluster_3 vs Cluster_1	Up-modulated	CD86;HLA-DRB5;HLA-F;HLA-DMA;IL6;IL1B;CD28;HLA-DPB1;HLA-DRA;KLRD1;HLA-DOA;HLA-DOB;HLA-DQA2;HLA-DQA1;HLA-DRB1;HLA-DPA1;HLA-DQB1	KEGG
Autoimmune thyroid disease	3.38019	4.14484	17	Cluster_3 vs Cluster_1	Up-modulated	CD86;CD40;HLA-DRB5;HLA-F;HLA-DMA;CD40LG;CD28;HLA-DPB1;CTLA4;HLA-DRA;HLA-DOA;HLA-DOB;HLA-DQA2;HLA-DQA1;HLA-DRB1;HLA-DPA1;HLA-DQB1	KEGG
Allograft rejection	4.77064	5.66919	16	Cluster_3 vs Cluster_1	Up-modulated	CD86;CD40;HLA-DRB5;HLA-F;HLA-DMA;CD40LG;CD28;HLA-DPB1;HLA-DRA;HLA-DOA;HLA-DOB;HLA-DQA2;HLA-DQA1;HLA-DRB1;HLA-DPA1;HLA-DQB1	KEGG
Basal cell carcinoma	2.06322	2.69199	16	Cluster_3 vs Cluster_1	Up-modulated	WNT10A;TCF7L1;WNT2B;FZD2;WNT3A;GADD45A;HHIP;FZD7;LEF1;TCF7;FZD10;GLI1;GLI3;GLI2;BMP4;WNT6	KEGG
B cell receptor signaling pathway	1.54495	2.14246	16	Cluster_3 vs Cluster_1	Up-modulated	VAV3;IFITM1;PRKCB;PIK3CD;DAPP1;VAV1;RASGRP3;CD79B;CD79A;INPP5D;RAC2;BTK;PLCG2;FCGR2B;CARD11;CD22	KEGG
Bile secretion	1.50232	2.08211	16	Cluster_3 vs Cluster_1	Up-modulated	ABCC3;ABCB1;ABCB4;AQP9;ADCY4;ADCY3;ATP1A2;ATP1B2;SLC5A1;SLC51B;ATP1B1;ADCY7;AQP1;ADCY5;CFTR;ABCG2	KEGG
Gastric acid secretion	1.35353	1.91075	16	Cluster_3 vs Cluster_1	Up-modulated	PRKCB;ADCY4;KCNJ15;ADCY3;CALML3;ATP1A2;ATP1B2;SSTR2;ATP1B1;ADCY7;MYLK3;MYLK;ADCY5;HRH2;KCNK2;CFTR	KEGG
Asthma	5.33808	6.30156	15	Cluster_3 vs Cluster_1	Up-modulated	CD40;HLA-DRB5;FCER1G;HLA-DMA;CD40LG;HLA-DPB1;FCER1A;HLA-DRA;HLA-DOA;HLA-DOB;HLA-DQA2;HLA-DQA1;HLA-DRB1;HLA-DPA1;HLA-DQB1	KEGG
Type I diabetes mellitus	3.4127	4.19545	15	Cluster_3 vs Cluster_1	Up-modulated	CD86;HLA-DRB5;HLA-F;HLA-DMA;IL1B;CD28;HLA-DPB1;HLA-DRA;HLA-DOA;HLA-DOB;HLA-DQA2;HLA-DQA1;HLA-DRB1;HLA-DPA1;HLA-DQB1	KEGG
Legionellosis	2.22952	2.89198	15	Cluster_3 vs Cluster_1	Up-modulated	ITGAM;CR1;ITGB2;HSPA6;IL18;CXCL1;CXCL2;PYCARD;C3;IL6;IL1B;CASP1;CD14;TLR4;TLR2	KEGG
Fc epsilon RI signaling pathway	1.38626	1.95461	15	Cluster_3 vs Cluster_1	Up-modulated	VAV3;FCER1G;PLA2G4D;PIK3CD;PLA2G4A;GAB2;VAV1;INPP5D;ALOX5AP;RAC2;BTK;PLCG2;FCER1A;LCP2;FYN	KEGG
ABC transporters	1.33837	1.88473	11	Cluster_3 vs Cluster_1	Up-modulated	ABCC3;ABCD2;ABCB1;ABCA6;ABCB4;ABCA9;DEFB1;ABCC9;ABCA8;CFTR;ABCG2	KEGG
Neuroactive ligand-receptor interaction	2.28702	4.44538	15	Cluster_3 vs Cluster_1	Down-modulated	CHRNA2;LPAR3;GRIK1;ADRB1;SSTR1;GRPR;GRIN2C;APLN;GHRHR;GRIN3A;GRM7;NPY;AGTR1;RLN2;RLN1	KEGG
