# Supplementary material for: SFRP1 induces a stem cell phenotype in prostate cancer cells
Source: Front Cell Dev Biol. 2023 Mar 9;11:1096923. doi: 10.3389/fcell.2023.1096923 (PMC10033548; doi:10.3389/fcell.2023.1096923)
Supplement: Supplementary file 2 [file Table3.XLSX]

## Sheet: Results_edgeR
Supplentary table 2. Genes significantly expressed between clusters 3 and 1
EntrezID	original_id	PValue	FDR	Significant	Contrast
AGO1	ENSG00000092847.9	0.070441	0.0978564	Not Sig	Cluster_3 vs Cluster_1
AGO2	ENSG00000123908.10	0.251124	0.304265	Not Sig	Cluster_3 vs Cluster_1
AGO3	ENSG00000126070.17	0.370084	0.428486	Not Sig	Cluster_3 vs Cluster_1
AGO4	ENSG00000134698.10	0.545391	0.600722	Not Sig	Cluster_3 vs Cluster_1
7SK	ENSG00000202198.1	0.340357	0.397965	Not Sig	Cluster_3 vs Cluster_1
A1BG-AS1	ENSG00000268895.4	0.00193997	0.00378409	Not Sig	Cluster_3 vs Cluster_1
A2M	ENSG00000175899.13	2.6041e-38	1.40799e-36	Up-modulated	Cluster_3 vs Cluster_1
A2M-AS1	ENSG00000245105.2	0.00118955	0.00242331	Not Sig	Cluster_3 vs Cluster_1
A2ML1	ENSG00000166535.18	1.67966e-09	1.00589e-08	Up-modulated	Cluster_3 vs Cluster_1
A4GALT	ENSG00000128274.14	2.03415e-13	1.88206e-12	Not Sig	Cluster_3 vs Cluster_1
AAAS	ENSG00000094914.11	6.43829e-13	5.69129e-12	Not Sig	Cluster_3 vs Cluster_1
AACS	ENSG00000081760.15	5.90943e-07	2.37075e-06	Not Sig	Cluster_3 vs Cluster_1
AADAT	ENSG00000109576.12	1.0679e-05	3.36272e-05	Not Sig	Cluster_3 vs Cluster_1
AAGAB	ENSG00000103591.11	0.00256771	0.0048771	Not Sig	Cluster_3 vs Cluster_1
AAK1	ENSG00000115977.17	1.47588e-08	7.71039e-08	Not Sig	Cluster_3 vs Cluster_1
AAMDC	ENSG00000087884.13	0.979988	0.983346	Not Sig	Cluster_3 vs Cluster_1
AAMP	ENSG00000127837.8	2.68026e-11	2.00435e-10	Not Sig	Cluster_3 vs Cluster_1
AAR2	ENSG00000131043.10	0.122255	0.160201	Not Sig	Cluster_3 vs Cluster_1
AARS1	ENSG00000090861.14	0.182733	0.22942	Not Sig	Cluster_3 vs Cluster_1
AARS2	ENSG00000124608.4	4.41462e-13	3.97253e-12	Not Sig	Cluster_3 vs Cluster_1
AARSD1	ENSG00000266967.5	3.72464e-08	1.81716e-07	Not Sig	Cluster_3 vs Cluster_1
AASDH	ENSG00000157426.12	0.00104168	0.00214721	Not Sig	Cluster_3 vs Cluster_1
AASDHPPT	ENSG00000149313.9	0.137588	0.17805	Not Sig	Cluster_3 vs Cluster_1
AASS	ENSG00000008311.13	0.871128	0.89232	Not Sig	Cluster_3 vs Cluster_1
AATBC	ENSG00000215458.7	0.96782	0.97288	Not Sig	Cluster_3 vs Cluster_1
AATF	ENSG00000275700.3	0.033871	0.0503578	Not Sig	Cluster_3 vs Cluster_1
AATK	ENSG00000181409.10	0.0225555	0.0349119	Not Sig	Cluster_3 vs Cluster_1
ABALON	ENSG00000281376.1	0.23955	0.291634	Not Sig	Cluster_3 vs Cluster_1
ABAT	ENSG00000183044.10	5.53148e-05	0.000150608	Not Sig	Cluster_3 vs Cluster_1
ABCA1	ENSG00000165029.14	2.71357e-05	7.86427e-05	Not Sig	Cluster_3 vs Cluster_1
ABCA10	ENSG00000154263.16	0.00610999	0.0107175	Not Sig	Cluster_3 vs Cluster_1
ABCA11P	ENSG00000251595.6	0.00078386	0.00166296	Not Sig	Cluster_3 vs Cluster_1
ABCA17P	ENSG00000238098.7	2.76546e-07	1.17091e-06	Not Sig	Cluster_3 vs Cluster_1
ABCA2	ENSG00000107331.15	0.000494985	0.00110143	Not Sig	Cluster_3 vs Cluster_1
ABCA3	ENSG00000167972.12	1.30103e-05	4.02554e-05	Not Sig	Cluster_3 vs Cluster_1
ABCA4	ENSG00000198691.10	0.00262266	0.0049676	Not Sig	Cluster_3 vs Cluster_1
ABCA5	ENSG00000154265.14	4.36128e-08	2.1083e-07	Not Sig	Cluster_3 vs Cluster_1
ABCA6	ENSG00000154262.11	2.35724e-29	6.74631e-28	Up-modulated	Cluster_3 vs Cluster_1
ABCA7	ENSG00000064687.11	0.529307	0.585038	Not Sig	Cluster_3 vs Cluster_1
ABCA8	ENSG00000141338.12	1.5368e-22	2.80695e-21	Up-modulated	Cluster_3 vs Cluster_1
ABCA9	ENSG00000154258.15	5.14524e-13	4.59522e-12	Up-modulated	Cluster_3 vs Cluster_1
ABCB1	ENSG00000085563.13	1.0651e-38	5.84176e-37	Up-modulated	Cluster_3 vs Cluster_1
ABCB10	ENSG00000135776.4	0.470596	0.528431	Not Sig	Cluster_3 vs Cluster_1
ABCB4	ENSG00000005471.14	3.00786e-30	9.11555e-29	Up-modulated	Cluster_3 vs Cluster_1
ABCB6	ENSG00000115657.11	4.15417e-06	1.41587e-05	Not Sig	Cluster_3 vs Cluster_1
ABCB7	ENSG00000131269.14	0.402394	0.461041	Not Sig	Cluster_3 vs Cluster_1
ABCB8	ENSG00000197150.11	8.41442e-07	3.2992e-06	Not Sig	Cluster_3 vs Cluster_1
ABCB9	ENSG00000150967.16	0.0343703	0.0510485	Not Sig	Cluster_3 vs Cluster_1
ABCC1	ENSG00000103222.17	0.00185372	0.00363225	Not Sig	Cluster_3 vs Cluster_1
ABCC10	ENSG00000124574.13	0.217441	0.267802	Not Sig	Cluster_3 vs Cluster_1
ABCC11	ENSG00000121270.14	1.08502e-06	4.16236e-06	Down-modulated	Cluster_3 vs Cluster_1
ABCC2	ENSG00000023839.9	0.000480248	0.00107102	Not Sig	Cluster_3 vs Cluster_1
ABCC3	ENSG00000108846.14	1.35182e-11	1.04884e-10	Up-modulated	Cluster_3 vs Cluster_1
ABCC4	ENSG00000125257.12	2.66761e-08	1.3364e-07	Not Sig	Cluster_3 vs Cluster_1
ABCC5	ENSG00000114770.15	0.662842	0.710475	Not Sig	Cluster_3 vs Cluster_1
ABCC6	ENSG00000091262.13	0.715654	0.757063	Not Sig	Cluster_3 vs Cluster_1
ABCC8	ENSG00000006071.10	0.686996	0.731637	Not Sig	Cluster_3 vs Cluster_1
ABCC9	ENSG00000069431.9	2.82452e-49	4.1997e-47	Up-modulated	Cluster_3 vs Cluster_1
ABCD1	ENSG00000101986.11	0.0949785	0.127744	Not Sig	Cluster_3 vs Cluster_1
ABCD2	ENSG00000173208.3	2.60982e-17	3.31355e-16	Up-modulated	Cluster_3 vs Cluster_1
ABCD3	ENSG00000117528.10	0.222691	0.273523	Not Sig	Cluster_3 vs Cluster_1
ABCD4	ENSG00000119688.19	0.140572	0.181529	Not Sig	Cluster_3 vs Cluster_1
ABCE1	ENSG00000164163.9	0.00139312	0.00279848	Not Sig	Cluster_3 vs Cluster_1
ABCF1	ENSG00000204574.11	0.00249014	0.00474541	Not Sig	Cluster_3 vs Cluster_1
ABCF2	ENSG00000033050.6	0.00241717	0.00461837	Not Sig	Cluster_3 vs Cluster_1
ABCF3	ENSG00000161204.10	4.99993e-05	0.000137334	Not Sig	Cluster_3 vs Cluster_1
ABCG1	ENSG00000160179.17	0.0871164	0.118262	Not Sig	Cluster_3 vs Cluster_1
ABCG2	ENSG00000118777.9	3.90162e-14	3.83354e-13	Up-modulated	Cluster_3 vs Cluster_1
ABHD1	ENSG00000143994.12	5.87176e-07	2.35812e-06	Not Sig	Cluster_3 vs Cluster_1
ABHD10	ENSG00000144827.7	3.03281e-10	1.99656e-09	Not Sig	Cluster_3 vs Cluster_1
ABHD11	ENSG00000106077.17	0.0039461	0.00720889	Not Sig	Cluster_3 vs Cluster_1
ABHD11-AS1	ENSG00000225969.1	0.424513	0.483099	Not Sig	Cluster_3 vs Cluster_1
ABHD12	ENSG00000100997.17	0.116564	0.153579	Not Sig	Cluster_3 vs Cluster_1
ABHD13	ENSG00000139826.5	0.75042	0.788045	Not Sig	Cluster_3 vs Cluster_1
ABHD14A	ENSG00000248487.7	0.00421898	0.0076618	Not Sig	Cluster_3 vs Cluster_1
ABHD14A-ACY1	ENSG00000114786.14	4.37005e-06	1.4836e-05	Not Sig	Cluster_3 vs Cluster_1
ABHD14B	ENSG00000114779.18	0.000173754	0.000427522	Not Sig	Cluster_3 vs Cluster_1
ABHD15	ENSG00000168792.4	0.10957	0.145359	Not Sig	Cluster_3 vs Cluster_1
ABHD16A	ENSG00000204427.10	0.22235	0.273193	Not Sig	Cluster_3 vs Cluster_1
ABHD17A	ENSG00000129968.14	0.00924842	0.0156375	Not Sig	Cluster_3 vs Cluster_1
ABHD17B	ENSG00000107362.12	0.000872687	0.0018312	Not Sig	Cluster_3 vs Cluster_1
ABHD17C	ENSG00000136379.10	0.000143813	0.000360139	Not Sig	Cluster_3 vs Cluster_1
ABHD18	ENSG00000164074.13	0.407032	0.465515	Not Sig	Cluster_3 vs Cluster_1
ABHD2	ENSG00000140526.15	0.000435846	0.000980267	Not Sig	Cluster_3 vs Cluster_1
ABHD3	ENSG00000158201.8	5.25159e-05	0.000143542	Not Sig	Cluster_3 vs Cluster_1
ABHD4	ENSG00000100439.9	0.0029617	0.00555013	Not Sig	Cluster_3 vs Cluster_1
ABHD5	ENSG00000011198.6	0.289253	0.344626	Not Sig	Cluster_3 vs Cluster_1
ABHD6	ENSG00000163686.12	0.000111072	0.000284396	Not Sig	Cluster_3 vs Cluster_1
ABHD8	ENSG00000127220.5	0.46655	0.524352	Not Sig	Cluster_3 vs Cluster_1
ABI1	ENSG00000136754.15	0.747628	0.785604	Not Sig	Cluster_3 vs Cluster_1
ABI2	ENSG00000138443.14	0.935029	0.945562	Not Sig	Cluster_3 vs Cluster_1
ABI3	ENSG00000108798.7	7.85581e-21	1.29001e-19	Up-modulated	Cluster_3 vs Cluster_1
ABI3BP	ENSG00000154175.15	3.16718e-28	8.48983e-27	Up-modulated	Cluster_3 vs Cluster_1
ABITRAM	ENSG00000119328.10	0.00374524	0.0068723	Not Sig	Cluster_3 vs Cluster_1
ABL1	ENSG00000097007.16	0.340627	0.398256	Not Sig	Cluster_3 vs Cluster_1
ABL2	ENSG00000143322.18	0.881095	0.900465	Not Sig	Cluster_3 vs Cluster_1
ABLIM1	ENSG00000099204.17	0.000170755	0.000420797	Not Sig	Cluster_3 vs Cluster_1
ABLIM2	ENSG00000163995.17	2.24716e-17	2.87226e-16	Up-modulated	Cluster_3 vs Cluster_1
ABLIM3	ENSG00000173210.18	0.25532	0.308641	Not Sig	Cluster_3 vs Cluster_1
ABO	ENSG00000175164.12	0.460206	0.518324	Not Sig	Cluster_3 vs Cluster_1
ABR	ENSG00000159842.13	0.100741	0.134623	Not Sig	Cluster_3 vs Cluster_1
ABRACL	ENSG00000146386.7	0.033373	0.0497147	Not Sig	Cluster_3 vs Cluster_1
ABRAXAS1	ENSG00000163322.12	0.0104674	0.0175212	Not Sig	Cluster_3 vs Cluster_1
ABRAXAS2	ENSG00000165660.7	0.000930357	0.00194172	Not Sig	Cluster_3 vs Cluster_1
ABT1	ENSG00000146109.4	0.00346856	0.00640599	Not Sig	Cluster_3 vs Cluster_1
ABTB1	ENSG00000114626.16	0.0064837	0.0113157	Not Sig	Cluster_3 vs Cluster_1
ABTB2	ENSG00000166016.5	0.00017526	0.000430894	Not Sig	Cluster_3 vs Cluster_1
ACAA1	ENSG00000060971.16	0.0140701	0.0228776	Not Sig	Cluster_3 vs Cluster_1
ACAA2	ENSG00000167315.16	0.0278359	0.0422265	Not Sig	Cluster_3 vs Cluster_1
ACACA	ENSG00000278540.3	3.63777e-16	4.21388e-15	Not Sig	Cluster_3 vs Cluster_1
ACACB	ENSG00000076555.14	5.586e-35	2.41413e-33	Up-modulated	Cluster_3 vs Cluster_1
ACAD10	ENSG00000111271.13	2.06342e-12	1.74306e-11	Not Sig	Cluster_3 vs Cluster_1
ACAD11	ENSG00000240303.6	0.455234	0.513514	Not Sig	Cluster_3 vs Cluster_1
ACAD8	ENSG00000151498.10	4.2628e-05	0.000118767	Not Sig	Cluster_3 vs Cluster_1
ACAD9	ENSG00000177646.16	0.0171258	0.0273186	Not Sig	Cluster_3 vs Cluster_1
ACADL	ENSG00000115361.6	5.96497e-05	0.000161326	Not Sig	Cluster_3 vs Cluster_1
ACADM	ENSG00000117054.12	0.00243476	0.00464934	Not Sig	Cluster_3 vs Cluster_1
ACADS	ENSG00000122971.7	0.0245513	0.0376975	Not Sig	Cluster_3 vs Cluster_1
ACADSB	ENSG00000196177.11	1.02882e-05	3.25042e-05	Not Sig	Cluster_3 vs Cluster_1
ACADVL	ENSG00000072778.18	0.0329	0.0490754	Not Sig	Cluster_3 vs Cluster_1
ACAN	ENSG00000157766.14	7.46264e-13	6.5421e-12	Up-modulated	Cluster_3 vs Cluster_1
ACAP1	ENSG00000072818.10	0.00209788	0.00406122	Not Sig	Cluster_3 vs Cluster_1
ACAP2	ENSG00000114331.11	0.0342755	0.0509157	Not Sig	Cluster_3 vs Cluster_1
ACAP3	ENSG00000131584.17	0.131811	0.171401	Not Sig	Cluster_3 vs Cluster_1
ACAT1	ENSG00000075239.12	0.639054	0.688274	Not Sig	Cluster_3 vs Cluster_1
ACAT2	ENSG00000120437.8	6.47052e-05	0.00017401	Not Sig	Cluster_3 vs Cluster_1
ACBD3	ENSG00000182827.8	0.512079	0.569103	Not Sig	Cluster_3 vs Cluster_1
ACBD3-AS1	ENSG00000234478.1	0.640718	0.689832	Not Sig	Cluster_3 vs Cluster_1
ACBD4	ENSG00000181513.13	0.417522	0.476111	Not Sig	Cluster_3 vs Cluster_1
ACBD5	ENSG00000107897.17	0.0519232	0.0742119	Not Sig	Cluster_3 vs Cluster_1
ACBD6	ENSG00000230124.5	0.000529299	0.00117094	Not Sig	Cluster_3 vs Cluster_1
ACBD7	ENSG00000176244.6	0.839846	0.865213	Not Sig	Cluster_3 vs Cluster_1
ACCS	ENSG00000110455.12	0.0307083	0.0461461	Not Sig	Cluster_3 vs Cluster_1
ACD	ENSG00000102977.12	0.611007	0.662189	Not Sig	Cluster_3 vs Cluster_1
ACE	ENSG00000159640.13	0.862873	0.88558	Not Sig	Cluster_3 vs Cluster_1
ACE2	ENSG00000130234.9	0.975907	0.979819	Not Sig	Cluster_3 vs Cluster_1
ACER1	ENSG00000167769.4	0.1613	0.205342	Not Sig	Cluster_3 vs Cluster_1
ACER2	ENSG00000177076.5	0.139721	0.180528	Not Sig	Cluster_3 vs Cluster_1
ACER3	ENSG00000078124.10	0.01667	0.0266562	Not Sig	Cluster_3 vs Cluster_1
ACHE	ENSG00000087085.12	9.79494e-06	3.11007e-05	Not Sig	Cluster_3 vs Cluster_1
ACIN1	ENSG00000100813.13	2.90742e-05	8.36492e-05	Not Sig	Cluster_3 vs Cluster_1
ACKR1	ENSG00000213088.8	4.43337e-17	5.51476e-16	Up-modulated	Cluster_3 vs Cluster_1
ACKR2	ENSG00000144648.13	1.2034e-07	5.40168e-07	Up-modulated	Cluster_3 vs Cluster_1
ACKR3	ENSG00000144476.5	7.93206e-12	6.29537e-11	Up-modulated	Cluster_3 vs Cluster_1
ACLY	ENSG00000131473.15	2.07145e-07	8.96405e-07	Not Sig	Cluster_3 vs Cluster_1
ACO1	ENSG00000122729.17	0.00948168	0.0159893	Not Sig	Cluster_3 vs Cluster_1
ACO2	ENSG00000100412.14	0.0619275	0.0870846	Not Sig	Cluster_3 vs Cluster_1
ACOT1	ENSG00000184227.6	0.740432	0.779203	Not Sig	Cluster_3 vs Cluster_1
ACOT11	ENSG00000162390.16	2.75213e-10	1.82503e-09	Not Sig	Cluster_3 vs Cluster_1
ACOT13	ENSG00000112304.9	0.0299979	0.0451773	Not Sig	Cluster_3 vs Cluster_1
ACOT2	ENSG00000119673.13	0.0598142	0.084406	Not Sig	Cluster_3 vs Cluster_1
ACOT4	ENSG00000177465.4	0.899951	0.916272	Not Sig	Cluster_3 vs Cluster_1
ACOT7	ENSG00000097021.18	0.418749	0.477281	Not Sig	Cluster_3 vs Cluster_1
ACOT8	ENSG00000101473.15	0.000450219	0.00100997	Not Sig	Cluster_3 vs Cluster_1
ACOT9	ENSG00000123130.15	0.0308238	0.0463088	Not Sig	Cluster_3 vs Cluster_1
ACOX1	ENSG00000161533.10	0.000957492	0.00199137	Not Sig	Cluster_3 vs Cluster_1
ACOX2	ENSG00000168306.11	4.42308e-18	5.97445e-17	Up-modulated	Cluster_3 vs Cluster_1
ACOX3	ENSG00000087008.14	0.0151751	0.0244611	Not Sig	Cluster_3 vs Cluster_1
ACOXL	ENSG00000153093.17	3.78317e-06	1.30248e-05	Not Sig	Cluster_3 vs Cluster_1
ACOXL-AS1	ENSG00000204581.2	1.68142e-06	6.2005e-06	Not Sig	Cluster_3 vs Cluster_1
ACP1	ENSG00000143727.14	2.90268e-07	1.22302e-06	Not Sig	Cluster_3 vs Cluster_1
ACP2	ENSG00000134575.8	0.0269249	0.0410013	Not Sig	Cluster_3 vs Cluster_1
ACP3	ENSG00000014257.14	0.0236891	0.0364648	Not Sig	Cluster_3 vs Cluster_1
ACP4	ENSG00000142513.5	1.28726e-05	3.98489e-05	Not Sig	Cluster_3 vs Cluster_1
ACP5	ENSG00000102575.9	0.462057	0.520009	Not Sig	Cluster_3 vs Cluster_1
ACP6	ENSG00000162836.10	9.18288e-07	3.57986e-06	Not Sig	Cluster_3 vs Cluster_1
ACRBP	ENSG00000111644.6	0.321645	0.378481	Not Sig	Cluster_3 vs Cluster_1
ACRV1	ENSG00000134940.12	0.0353265	0.0522679	Not Sig	Cluster_3 vs Cluster_1
ACSBG1	ENSG00000103740.8	0.511573	0.568573	Not Sig	Cluster_3 vs Cluster_1
ACSF2	ENSG00000167107.11	8.04067e-16	9.12522e-15	Up-modulated	Cluster_3 vs Cluster_1
ACSF3	ENSG00000176715.14	0.291472	0.346901	Not Sig	Cluster_3 vs Cluster_1
ACSL1	ENSG00000151726.12	0.172497	0.217891	Not Sig	Cluster_3 vs Cluster_1
ACSL3	ENSG00000123983.12	0.00916897	0.0155156	Not Sig	Cluster_3 vs Cluster_1
ACSL4	ENSG00000068366.18	1.13693e-27	2.90445e-26	Up-modulated	Cluster_3 vs Cluster_1
ACSL5	ENSG00000197142.9	0.437223	0.495254	Not Sig	Cluster_3 vs Cluster_1
ACSL6	ENSG00000164398.11	0.000848846	0.00178589	Not Sig	Cluster_3 vs Cluster_1
ACSM1	ENSG00000166743.8	0.00833663	0.0142273	Not Sig	Cluster_3 vs Cluster_1
ACSM3	ENSG00000005187.10	0.0642633	0.09005	Not Sig	Cluster_3 vs Cluster_1
ACSM5	ENSG00000183549.9	7.04194e-13	6.20473e-12	Up-modulated	Cluster_3 vs Cluster_1
ACSS1	ENSG00000154930.13	0.015709	0.0252527	Not Sig	Cluster_3 vs Cluster_1
ACSS2	ENSG00000131069.18	0.793875	0.826262	Not Sig	Cluster_3 vs Cluster_1
ACSS3	ENSG00000111058.6	3.10654e-24	6.39867e-23	Up-modulated	Cluster_3 vs Cluster_1
ACTA1	ENSG00000143632.13	3.05443e-27	7.60888e-26	Up-modulated	Cluster_3 vs Cluster_1
ACTA2	ENSG00000107796.11	8.39254e-68	4.10586e-64	Up-modulated	Cluster_3 vs Cluster_1
ACTA2-AS1	ENSG00000180139.11	6.37697e-47	7.4458e-45	Up-modulated	Cluster_3 vs Cluster_1
ACTB	ENSG00000075624.12	4.09131e-22	7.27039e-21	Not Sig	Cluster_3 vs Cluster_1
ACTC1	ENSG00000159251.6	1.23404e-36	6.0845e-35	Up-modulated	Cluster_3 vs Cluster_1
ACTG1	ENSG00000184009.8	0.00306141	0.00571671	Not Sig	Cluster_3 vs Cluster_1
ACTG1P1	ENSG00000178631.7	0.113911	0.150459	Not Sig	Cluster_3 vs Cluster_1
ACTG1P17	ENSG00000259315.1	0.00186932	0.00365943	Not Sig	Cluster_3 vs Cluster_1
ACTG1P25	ENSG00000234996.3	0.317101	0.373665	Not Sig	Cluster_3 vs Cluster_1
ACTG1P3	ENSG00000215388.3	0.105736	0.140775	Not Sig	Cluster_3 vs Cluster_1
ACTG2	ENSG00000163017.12	3.4502e-47	4.12983e-45	Up-modulated	Cluster_3 vs Cluster_1
ACTL6A	ENSG00000136518.15	0.000435533	0.000979795	Not Sig	Cluster_3 vs Cluster_1
ACTN1	ENSG00000072110.12	1.97847e-39	1.15504e-37	Up-modulated	Cluster_3 vs Cluster_1
ACTN2	ENSG00000077522.11	1.76157e-23	3.43859e-22	Up-modulated	Cluster_3 vs Cluster_1
ACTN4	ENSG00000130402.10	7.36865e-15	7.72673e-14	Not Sig	Cluster_3 vs Cluster_1
ACTR10	ENSG00000131966.12	0.140525	0.181493	Not Sig	Cluster_3 vs Cluster_1
ACTR1A	ENSG00000138107.10	0.0231766	0.0357813	Not Sig	Cluster_3 vs Cluster_1
ACTR1B	ENSG00000115073.7	8.1624e-07	3.20832e-06	Not Sig	Cluster_3 vs Cluster_1
ACTR2	ENSG00000138071.12	0.315295	0.371836	Not Sig	Cluster_3 vs Cluster_1
ACTR3	ENSG00000115091.10	0.00943941	0.0159223	Not Sig	Cluster_3 vs Cluster_1
ACTR3B	ENSG00000133627.16	1.83299e-06	6.71651e-06	Not Sig	Cluster_3 vs Cluster_1
ACTR3C	ENSG00000106526.9	7.20964e-06	2.34875e-05	Not Sig	Cluster_3 vs Cluster_1
ACTR5	ENSG00000101442.9	1.25919e-06	4.76629e-06	Not Sig	Cluster_3 vs Cluster_1
ACTR6	ENSG00000075089.8	6.69712e-05	0.000179571	Not Sig	Cluster_3 vs Cluster_1
ACTR8	ENSG00000113812.12	0.0347437	0.0515268	Not Sig	Cluster_3 vs Cluster_1
ACTRT3	ENSG00000184378.2	5.45646e-06	1.82029e-05	Not Sig	Cluster_3 vs Cluster_1
ACVR1	ENSG00000115170.12	1.94485e-08	9.94743e-08	Not Sig	Cluster_3 vs Cluster_1
ACVR1B	ENSG00000135503.11	4.32227e-05	0.000120248	Not Sig	Cluster_3 vs Cluster_1
ACVR1C	ENSG00000123612.14	0.60568	0.657041	Not Sig	Cluster_3 vs Cluster_1
ACVR2A	ENSG00000121989.13	0.114393	0.151043	Not Sig	Cluster_3 vs Cluster_1
ACVR2B	ENSG00000114739.12	0.00766643	0.0131864	Not Sig	Cluster_3 vs Cluster_1
ACVR2B-AS1	ENSG00000229589.1	0.00754641	0.0129964	Not Sig	Cluster_3 vs Cluster_1
ACVRL1	ENSG00000139567.11	8.44471e-26	1.91561e-24	Up-modulated	Cluster_3 vs Cluster_1
ACY1	ENSG00000243989.6	4.0348e-13	3.63763e-12	Not Sig	Cluster_3 vs Cluster_1
ACYP1	ENSG00000119640.7	0.000411503	0.000931017	Not Sig	Cluster_3 vs Cluster_1
ACYP2	ENSG00000170634.11	0.00014101	0.000353715	Not Sig	Cluster_3 vs Cluster_1
ADA	ENSG00000196839.11	2.22201e-15	2.44165e-14	Up-modulated	Cluster_3 vs Cluster_1
ADA2	ENSG00000093072.14	3.97282e-17	4.96154e-16	Up-modulated	Cluster_3 vs Cluster_1
ADAL	ENSG00000168803.13	0.00108283	0.00222365	Not Sig	Cluster_3 vs Cluster_1
ADAM10	ENSG00000137845.13	0.2984	0.354435	Not Sig	Cluster_3 vs Cluster_1
ADAM11	ENSG00000073670.12	0.314009	0.370526	Not Sig	Cluster_3 vs Cluster_1
ADAM12	ENSG00000148848.13	9.69565e-16	1.09188e-14	Up-modulated	Cluster_3 vs Cluster_1
ADAM15	ENSG00000143537.12	0.019922	0.0312628	Not Sig	Cluster_3 vs Cluster_1
ADAM17	ENSG00000151694.11	0.0293508	0.0442775	Not Sig	Cluster_3 vs Cluster_1
ADAM19	ENSG00000135074.14	6.22929e-40	3.81209e-38	Up-modulated	Cluster_3 vs Cluster_1
ADAM2	ENSG00000104755.13	0.00990354	0.0166358	Not Sig	Cluster_3 vs Cluster_1
ADAM21	ENSG00000139985.6	0.287088	0.342497	Not Sig	Cluster_3 vs Cluster_1
ADAM22	ENSG00000008277.13	7.60781e-40	4.5532e-38	Up-modulated	Cluster_3 vs Cluster_1
ADAM23	ENSG00000114948.11	1.37684e-30	4.23328e-29	Up-modulated	Cluster_3 vs Cluster_1
ADAM28	ENSG00000042980.11	3.87151e-11	2.83285e-10	Up-modulated	Cluster_3 vs Cluster_1
ADAM32	ENSG00000197140.13	0.189767	0.23728	Not Sig	Cluster_3 vs Cluster_1
ADAM33	ENSG00000149451.16	6.44974e-27	1.57374e-25	Up-modulated	Cluster_3 vs Cluster_1
ADAM8	ENSG00000151651.14	1.53033e-07	6.7576e-07	Not Sig	Cluster_3 vs Cluster_1
ADAM9	ENSG00000168615.10	0.336853	0.394207	Not Sig	Cluster_3 vs Cluster_1
ADAMDEC1	ENSG00000134028.13	2.42318e-07	1.03799e-06	Up-modulated	Cluster_3 vs Cluster_1
ADAMTS1	ENSG00000154734.13	0.00936321	0.0158134	Not Sig	Cluster_3 vs Cluster_1
ADAMTS10	ENSG00000142303.12	3.58202e-41	2.41748e-39	Up-modulated	Cluster_3 vs Cluster_1
ADAMTS12	ENSG00000151388.9	1.37356e-35	6.2242e-34	Up-modulated	Cluster_3 vs Cluster_1
ADAMTS13	ENSG00000160323.17	4.98812e-06	1.67728e-05	Not Sig	Cluster_3 vs Cluster_1
ADAMTS14	ENSG00000138316.9	4.79578e-23	9.10911e-22	Up-modulated	Cluster_3 vs Cluster_1
ADAMTS15	ENSG00000166106.3	7.30764e-09	3.99997e-08	Not Sig	Cluster_3 vs Cluster_1
ADAMTS16	ENSG00000145536.14	5.12521e-08	2.45021e-07	Up-modulated	Cluster_3 vs Cluster_1
ADAMTS17	ENSG00000140470.12	0.0230961	0.0356616	Not Sig	Cluster_3 vs Cluster_1
ADAMTS2	ENSG00000087116.12	8.56885e-44	7.58523e-42	Up-modulated	Cluster_3 vs Cluster_1
ADAMTS3	ENSG00000156140.7	0.0121395	0.0200485	Not Sig	Cluster_3 vs Cluster_1
ADAMTS4	ENSG00000158859.9	7.58737e-09	4.13643e-08	Up-modulated	Cluster_3 vs Cluster_1
ADAMTS5	ENSG00000154736.5	7.82769e-31	2.44224e-29	Up-modulated	Cluster_3 vs Cluster_1
ADAMTS6	ENSG00000049192.13	1.15099e-05	3.60467e-05	Not Sig	Cluster_3 vs Cluster_1
ADAMTS7	ENSG00000136378.13	1.5502e-10	1.06051e-09	Not Sig	Cluster_3 vs Cluster_1
ADAMTS8	ENSG00000134917.9	1.11107e-52	2.45883e-50	Up-modulated	Cluster_3 vs Cluster_1
ADAMTS9	ENSG00000163638.12	7.57749e-09	4.13278e-08	Not Sig	Cluster_3 vs Cluster_1
ADAMTS9-AS1	ENSG00000241158.4	3.9364e-26	9.15862e-25	Up-modulated	Cluster_3 vs Cluster_1
ADAMTS9-AS2	ENSG00000241684.4	1.43764e-34	5.92234e-33	Up-modulated	Cluster_3 vs Cluster_1
ADAMTSL1	ENSG00000178031.14	0.0677214	0.094424	Not Sig	Cluster_3 vs Cluster_1
ADAMTSL2	ENSG00000197859.8	1.66244e-29	4.79388e-28	Up-modulated	Cluster_3 vs Cluster_1
ADAMTSL3	ENSG00000156218.11	7.61944e-12	6.06243e-11	Up-modulated	Cluster_3 vs Cluster_1
ADAMTSL4	ENSG00000143382.12	3.17497e-28	8.49875e-27	Up-modulated	Cluster_3 vs Cluster_1
ADAMTSL5	ENSG00000185761.9	2.709e-11	2.02425e-10	Up-modulated	Cluster_3 vs Cluster_1
ADAP1	ENSG00000105963.12	0.206738	0.255961	Not Sig	Cluster_3 vs Cluster_1
ADAP2	ENSG00000184060.9	9.1808e-13	7.99309e-12	Not Sig	Cluster_3 vs Cluster_1
ADAR	ENSG00000160710.14	0.671824	0.718162	Not Sig	Cluster_3 vs Cluster_1
ADARB1	ENSG00000197381.14	0.002033	0.00394887	Not Sig	Cluster_3 vs Cluster_1
ADARB2	ENSG00000185736.14	0.00756679	0.013028	Not Sig	Cluster_3 vs Cluster_1
ADAT1	ENSG00000065457.9	0.519428	0.575892	Not Sig	Cluster_3 vs Cluster_1
ADAT2	ENSG00000189007.14	1.84011e-05	5.52119e-05	Not Sig	Cluster_3 vs Cluster_1
ADAT3	ENSG00000213638.5	0.0128474	0.0211224	Not Sig	Cluster_3 vs Cluster_1
ADCK1	ENSG00000063761.14	3.49392e-07	1.45347e-06	Not Sig	Cluster_3 vs Cluster_1
ADCK2	ENSG00000133597.8	0.00190317	0.00372148	Not Sig	Cluster_3 vs Cluster_1
ADCK5	ENSG00000173137.10	0.0281606	0.0426714	Not Sig	Cluster_3 vs Cluster_1
ADCY1	ENSG00000164742.13	0.165732	0.210365	Not Sig	Cluster_3 vs Cluster_1
ADCY10	ENSG00000143199.16	2.18669e-10	1.46953e-09	Down-modulated	Cluster_3 vs Cluster_1
ADCY10P1	ENSG00000161912.16	0.000207604	0.000501983	Not Sig	Cluster_3 vs Cluster_1
ADCY2	ENSG00000078295.14	0.101633	0.135682	Not Sig	Cluster_3 vs Cluster_1
ADCY3	ENSG00000138031.13	3.42821e-30	1.03074e-28	Up-modulated	Cluster_3 vs Cluster_1
ADCY4	ENSG00000129467.12	4.89339e-19	7.08759e-18	Up-modulated	Cluster_3 vs Cluster_1
ADCY5	ENSG00000173175.13	2.6453e-47	3.22727e-45	Up-modulated	Cluster_3 vs Cluster_1
ADCY6	ENSG00000174233.10	1.88604e-09	1.12172e-08	Not Sig	Cluster_3 vs Cluster_1
ADCY6-DT	ENSG00000257660.4	9.76736e-05	0.000253579	Not Sig	Cluster_3 vs Cluster_1
ADCY7	ENSG00000121281.11	2.80125e-10	1.85438e-09	Up-modulated	Cluster_3 vs Cluster_1
ADCY9	ENSG00000162104.8	5.60756e-08	2.66408e-07	Not Sig	Cluster_3 vs Cluster_1
ADCYAP1R1	ENSG00000078549.13	3.73395e-17	4.68454e-16	Up-modulated	Cluster_3 vs Cluster_1
ADD1	ENSG00000087274.15	6.81231e-05	0.000182429	Not Sig	Cluster_3 vs Cluster_1
ADD2	ENSG00000075340.21	0.077502	0.106769	Not Sig	Cluster_3 vs Cluster_1
ADD3	ENSG00000148700.12	0.10887	0.144533	Not Sig	Cluster_3 vs Cluster_1
ADGRA2	ENSG00000020181.16	7.34547e-51	1.33142e-48	Up-modulated	Cluster_3 vs Cluster_1
ADGRA3	ENSG00000152990.12	0.343016	0.400606	Not Sig	Cluster_3 vs Cluster_1
ADGRB1	ENSG00000181790.9	0.304554	0.360801	Not Sig	Cluster_3 vs Cluster_1
ADGRB2	ENSG00000121753.11	0.000423188	0.000954959	Not Sig	Cluster_3 vs Cluster_1
ADGRB3	ENSG00000135298.12	2.2475e-08	1.13822e-07	Up-modulated	Cluster_3 vs Cluster_1
ADGRD1	ENSG00000111452.11	2.89855e-27	7.23005e-26	Up-modulated	Cluster_3 vs Cluster_1
ADGRE1	ENSG00000174837.13	4.02528e-15	4.3331e-14	Up-modulated	Cluster_3 vs Cluster_1
ADGRE2	ENSG00000127507.16	1.71451e-18	2.39579e-17	Up-modulated	Cluster_3 vs Cluster_1
ADGRE5	ENSG00000123146.18	5.792e-10	3.6855e-09	Not Sig	Cluster_3 vs Cluster_1
ADGRF1	ENSG00000153292.14	0.343328	0.400872	Not Sig	Cluster_3 vs Cluster_1
ADGRF3	ENSG00000173567.13	0.200781	0.249447	Not Sig	Cluster_3 vs Cluster_1
ADGRF5	ENSG00000069122.17	0.0774886	0.106759	Not Sig	Cluster_3 vs Cluster_1
ADGRG1	ENSG00000205336.10	0.970881	0.975495	Not Sig	Cluster_3 vs Cluster_1
ADGRG2	ENSG00000173698.16	0.093108	0.12556	Not Sig	Cluster_3 vs Cluster_1
ADGRG3	ENSG00000182885.15	9.72112e-06	3.08714e-05	Not Sig	Cluster_3 vs Cluster_1
ADGRG5	ENSG00000159618.14	8.75521e-13	7.63907e-12	Up-modulated	Cluster_3 vs Cluster_1
ADGRG6	ENSG00000112414.13	0.477223	0.534894	Not Sig	Cluster_3 vs Cluster_1
ADGRL1	ENSG00000072071.15	0.535496	0.590952	Not Sig	Cluster_3 vs Cluster_1
ADGRL1-AS1	ENSG00000267169.1	0.969291	0.974154	Not Sig	Cluster_3 vs Cluster_1
ADGRL2	ENSG00000117114.18	0.00608004	0.0106729	Not Sig	Cluster_3 vs Cluster_1
ADGRL3	ENSG00000150471.14	1.56796e-31	5.13716e-30	Up-modulated	Cluster_3 vs Cluster_1
ADGRL4	ENSG00000162618.11	8.34255e-21	1.3664e-19	Up-modulated	Cluster_3 vs Cluster_1
ADGRV1	ENSG00000164199.14	0.0165974	0.0265514	Not Sig	Cluster_3 vs Cluster_1
ADH1B	ENSG00000196616.11	3.94757e-07	1.6276e-06	Up-modulated	Cluster_3 vs Cluster_1
ADH1C	ENSG00000248144.4	0.169625	0.214676	Not Sig	Cluster_3 vs Cluster_1
ADH5	ENSG00000197894.9	0.121103	0.158888	Not Sig	Cluster_3 vs Cluster_1
ADH6	ENSG00000172955.16	0.82297	0.85133	Not Sig	Cluster_3 vs Cluster_1
ADHFE1	ENSG00000147576.14	1.42173e-05	4.36212e-05	Not Sig	Cluster_3 vs Cluster_1
ADI1	ENSG00000182551.12	7.10787e-11	5.04201e-10	Not Sig	Cluster_3 vs Cluster_1
ADIPOR1	ENSG00000159346.11	5.75742e-05	0.000156224	Not Sig	Cluster_3 vs Cluster_1
ADIPOR2	ENSG00000006831.9	0.000474958	0.00105984	Not Sig	Cluster_3 vs Cluster_1
ADIRF-AS1	ENSG00000272734.1	0.0017697	0.00348376	Not Sig	Cluster_3 vs Cluster_1
ADK	ENSG00000156110.12	0.0127327	0.0209464	Not Sig	Cluster_3 vs Cluster_1
ADM	ENSG00000148926.8	0.00509496	0.00908785	Not Sig	Cluster_3 vs Cluster_1
ADM2	ENSG00000128165.8	1.04772e-05	3.30465e-05	Not Sig	Cluster_3 vs Cluster_1
ADM5	ENSG00000224420.3	0.0104574	0.017509	Not Sig	Cluster_3 vs Cluster_1
ADNP	ENSG00000101126.14	0.00116266	0.00237216	Not Sig	Cluster_3 vs Cluster_1
ADNP2	ENSG00000101544.7	0.000175148	0.000430674	Not Sig	Cluster_3 vs Cluster_1
ADNP-AS1	ENSG00000259456.3	0.000139102	0.000349307	Not Sig	Cluster_3 vs Cluster_1
ADO	ENSG00000181915.4	0.129219	0.168387	Not Sig	Cluster_3 vs Cluster_1
ADORA1	ENSG00000163485.14	3.09443e-19	4.54072e-18	Up-modulated	Cluster_3 vs Cluster_1
ADORA2B	ENSG00000170425.3	1.99692e-10	1.34676e-09	Up-modulated	Cluster_3 vs Cluster_1
ADPGK	ENSG00000159322.16	1.34084e-11	1.04201e-10	Not Sig	Cluster_3 vs Cluster_1
ADPGK-AS1	ENSG00000260898.4	0.000206036	0.000498382	Not Sig	Cluster_3 vs Cluster_1
ADPRH	ENSG00000144843.10	1.6556e-06	6.1112e-06	Not Sig	Cluster_3 vs Cluster_1
ADPRHL1	ENSG00000153531.11	0.793843	0.826262	Not Sig	Cluster_3 vs Cluster_1
ADPRM	ENSG00000170222.11	1.52168e-09	9.16188e-09	Not Sig	Cluster_3 vs Cluster_1
ADPRS	ENSG00000116863.10	0.00373239	0.00685325	Not Sig	Cluster_3 vs Cluster_1
ADRA1A	ENSG00000120907.16	8.11533e-38	4.27842e-36	Up-modulated	Cluster_3 vs Cluster_1
ADRA1D	ENSG00000171873.7	1.12629e-27	2.88112e-26	Up-modulated	Cluster_3 vs Cluster_1
ADRA2A	ENSG00000150594.6	0.5617	0.615905	Not Sig	Cluster_3 vs Cluster_1
ADRA2B	ENSG00000274286.1	1.84042e-06	6.74112e-06	Not Sig	Cluster_3 vs Cluster_1
ADRA2C	ENSG00000184160.7	6.22048e-05	0.000167807	Not Sig	Cluster_3 vs Cluster_1
ADRB1	ENSG00000043591.5	5.28513e-14	5.13197e-13	Down-modulated	Cluster_3 vs Cluster_1
ADRB2	ENSG00000169252.5	1.42346e-07	6.31794e-07	Not Sig	Cluster_3 vs Cluster_1
ADRM1	ENSG00000130706.11	0.00175159	0.00345096	Not Sig	Cluster_3 vs Cluster_1
ADSL	ENSG00000239900.10	3.18481e-08	1.57233e-07	Not Sig	Cluster_3 vs Cluster_1
ADSS1	ENSG00000185100.9	0.00778156	0.0133615	Not Sig	Cluster_3 vs Cluster_1
ADSS2	ENSG00000035687.9	0.209056	0.258445	Not Sig	Cluster_3 vs Cluster_1
ADTRP	ENSG00000111863.11	0.000537069	0.00118703	Not Sig	Cluster_3 vs Cluster_1
AEBP1	ENSG00000106624.7	6.75193e-57	3.21257e-54	Up-modulated	Cluster_3 vs Cluster_1
AEBP2	ENSG00000139154.13	0.00400402	0.00730558	Not Sig	Cluster_3 vs Cluster_1
AEN	ENSG00000181026.14	0.0308891	0.0463921	Not Sig	Cluster_3 vs Cluster_1
AFAP1	ENSG00000196526.9	4.5273e-09	2.5462e-08	Not Sig	Cluster_3 vs Cluster_1
AFAP1L1	ENSG00000157510.12	8.60979e-24	1.71943e-22	Up-modulated	Cluster_3 vs Cluster_1
AFAP1L2	ENSG00000169129.13	1.10456e-20	1.78759e-19	Up-modulated	Cluster_3 vs Cluster_1
AFDN	ENSG00000130396.19	3.48643e-05	9.9006e-05	Not Sig	Cluster_3 vs Cluster_1
AFDN-DT	ENSG00000198221.8	9.64971e-10	5.94732e-09	Not Sig	Cluster_3 vs Cluster_1
AFF1	ENSG00000172493.19	0.0547408	0.0778064	Not Sig	Cluster_3 vs Cluster_1
AFF2	ENSG00000155966.12	4.62097e-16	5.32363e-15	Up-modulated	Cluster_3 vs Cluster_1
AFF3	ENSG00000144218.17	3.61358e-06	1.24884e-05	Down-modulated	Cluster_3 vs Cluster_1
AFF4	ENSG00000072364.11	0.859887	0.882906	Not Sig	Cluster_3 vs Cluster_1
AFG1L	ENSG00000135537.15	0.0577409	0.0816983	Not Sig	Cluster_3 vs Cluster_1
AFG3L1P	ENSG00000223959.7	0.00380726	0.00697734	Not Sig	Cluster_3 vs Cluster_1
AFG3L2	ENSG00000141385.8	4.03825e-07	1.66067e-06	Not Sig	Cluster_3 vs Cluster_1
AFMID	ENSG00000183077.14	4.12637e-11	3.00893e-10	Not Sig	Cluster_3 vs Cluster_1
AFTPH	ENSG00000119844.13	3.20894e-11	2.37359e-10	Not Sig	Cluster_3 vs Cluster_1
AFTPH-DT	ENSG00000260101.1	1.06615e-09	6.53491e-09	Not Sig	Cluster_3 vs Cluster_1
AGA	ENSG00000038002.7	0.898147	0.914876	Not Sig	Cluster_3 vs Cluster_1
AGA-DT	ENSG00000250131.1	0.828693	0.85604	Not Sig	Cluster_3 vs Cluster_1
AGAP1	ENSG00000157985.16	0.000615865	0.00134017	Not Sig	Cluster_3 vs Cluster_1
AGAP10P	ENSG00000230869.1	0.0478575	0.068861	Not Sig	Cluster_3 vs Cluster_1
AGAP14P	ENSG00000279058.1	0.000276218	0.0006511	Not Sig	Cluster_3 vs Cluster_1
AGAP2	ENSG00000135439.10	7.92701e-13	6.9396e-12	Not Sig	Cluster_3 vs Cluster_1
AGAP2-AS1	ENSG00000255737.2	0.0701474	0.0974699	Not Sig	Cluster_3 vs Cluster_1
AGAP3	ENSG00000133612.17	0.0050577	0.00902731	Not Sig	Cluster_3 vs Cluster_1
AGAP4	ENSG00000188234.12	0.0963178	0.129339	Not Sig	Cluster_3 vs Cluster_1
AGAP6	ENSG00000204149.8	0.00124753	0.00252959	Not Sig	Cluster_3 vs Cluster_1
AGAP7P	ENSG00000264204.2	0.00323158	0.00600796	Not Sig	Cluster_3 vs Cluster_1
AGAP9	ENSG00000204172.10	0.000193647	0.000470809	Not Sig	Cluster_3 vs Cluster_1
AGBL2	ENSG00000165923.14	0.000179675	0.00044044	Not Sig	Cluster_3 vs Cluster_1
AGBL3	ENSG00000146856.13	0.000124799	0.000316732	Not Sig	Cluster_3 vs Cluster_1
AGBL4	ENSG00000186094.15	0.000458491	0.00102586	Not Sig	Cluster_3 vs Cluster_1
AGBL5	ENSG00000084693.14	6.3939e-09	3.53643e-08	Not Sig	Cluster_3 vs Cluster_1
AGBL5-IT1	ENSG00000229122.1	0.00420506	0.00763739	Not Sig	Cluster_3 vs Cluster_1
AGER	ENSG00000204305.12	0.269364	0.323625	Not Sig	Cluster_3 vs Cluster_1
AGFG1	ENSG00000173744.16	0.905188	0.920865	Not Sig	Cluster_3 vs Cluster_1
AGFG2	ENSG00000106351.11	0.0492785	0.0707291	Not Sig	Cluster_3 vs Cluster_1
AGGF1	ENSG00000164252.11	0.0737468	0.102002	Not Sig	Cluster_3 vs Cluster_1
AGK	ENSG00000006530.14	5.94379e-07	2.38353e-06	Not Sig	Cluster_3 vs Cluster_1
AGL	ENSG00000162688.14	0.265331	0.319394	Not Sig	Cluster_3 vs Cluster_1
AGMAT	ENSG00000116771.5	0.000410248	0.000928399	Not Sig	Cluster_3 vs Cluster_1
AGPAT1	ENSG00000204310.9	0.177587	0.223653	Not Sig	Cluster_3 vs Cluster_1
AGPAT2	ENSG00000169692.11	0.115295	0.152128	Not Sig	Cluster_3 vs Cluster_1
AGPAT3	ENSG00000160216.17	1.36038e-10	9.39776e-10	Not Sig	Cluster_3 vs Cluster_1
AGPAT4	ENSG00000026652.12	1.98939e-59	1.35222e-56	Up-modulated	Cluster_3 vs Cluster_1
AGPAT5	ENSG00000155189.10	0.666366	0.713329	Not Sig	Cluster_3 vs Cluster_1
AGPS	ENSG00000018510.11	0.000779191	0.00165472	Not Sig	Cluster_3 vs Cluster_1
AGR2	ENSG00000106541.10	0.0807072	0.110537	Not Sig	Cluster_3 vs Cluster_1
AGR3	ENSG00000173467.7	0.0306281	0.0460364	Not Sig	Cluster_3 vs Cluster_1
AGRN	ENSG00000188157.12	0.582147	0.634854	Not Sig	Cluster_3 vs Cluster_1
AGT	ENSG00000135744.7	4.54761e-06	1.53867e-05	Up-modulated	Cluster_3 vs Cluster_1
AGTPBP1	ENSG00000135049.14	0.0460074	0.0664199	Not Sig	Cluster_3 vs Cluster_1
AGTR1	ENSG00000144891.16	7.63236e-08	3.54377e-07	Down-modulated	Cluster_3 vs Cluster_1
AGTRAP	ENSG00000177674.14	0.0150918	0.024335	Not Sig	Cluster_3 vs Cluster_1
AHCTF1	ENSG00000153207.13	0.474443	0.532218	Not Sig	Cluster_3 vs Cluster_1
AHCTF1P1	ENSG00000226121.2	0.508123	0.565235	Not Sig	Cluster_3 vs Cluster_1
AHCY	ENSG00000101444.11	3.3302e-09	1.90446e-08	Not Sig	Cluster_3 vs Cluster_1
AHCYL1	ENSG00000168710.16	0.186289	0.233362	Not Sig	Cluster_3 vs Cluster_1
AHCYL2	ENSG00000158467.15	0.00143389	0.0028717	Not Sig	Cluster_3 vs Cluster_1
AHDC1	ENSG00000126705.12	4.87606e-17	6.04962e-16	Not Sig	Cluster_3 vs Cluster_1
AHI1	ENSG00000135541.19	0.0973123	0.130518	Not Sig	Cluster_3 vs Cluster_1
AHI1-DT	ENSG00000231028.7	0.000275797	0.000650268	Not Sig	Cluster_3 vs Cluster_1
AHNAK	ENSG00000124942.12	9.81925e-07	3.79992e-06	Not Sig	Cluster_3 vs Cluster_1
AHNAK2	ENSG00000185567.6	1.1928e-42	9.15377e-41	Up-modulated	Cluster_3 vs Cluster_1
AHR	ENSG00000106546.11	6.18232e-12	4.96673e-11	Up-modulated	Cluster_3 vs Cluster_1
AHRR	ENSG00000063438.15	1.05654e-05	3.33027e-05	Not Sig	Cluster_3 vs Cluster_1
AHSA1	ENSG00000100591.6	9.17173e-06	2.93027e-05	Not Sig	Cluster_3 vs Cluster_1
AHSA2P	ENSG00000173209.21	0.00369941	0.00679802	Not Sig	Cluster_3 vs Cluster_1
AIDA	ENSG00000186063.11	0.00229782	0.00441255	Not Sig	Cluster_3 vs Cluster_1
AIDAP2	ENSG00000251429.1	0.000212995	0.000513779	Not Sig	Cluster_3 vs Cluster_1
AIF1	ENSG00000204472.11	1.11046e-18	1.57718e-17	Up-modulated	Cluster_3 vs Cluster_1
AIF1L	ENSG00000126878.11	8.37311e-06	2.68866e-05	Not Sig	Cluster_3 vs Cluster_1
AIFM1	ENSG00000156709.12	4.51156e-10	2.90966e-09	Not Sig	Cluster_3 vs Cluster_1
AIFM2	ENSG00000042286.13	6.93112e-07	2.74647e-06	Not Sig	Cluster_3 vs Cluster_1
AIFM3	ENSG00000183773.14	0.0512735	0.0733768	Not Sig	Cluster_3 vs Cluster_1
AIG1	ENSG00000146416.15	9.4331e-05	0.000245596	Not Sig	Cluster_3 vs Cluster_1
AIM2	ENSG00000163568.12	6.08136e-08	2.87197e-07	Up-modulated	Cluster_3 vs Cluster_1
AIMP1	ENSG00000164022.15	3.73887e-07	1.54928e-06	Not Sig	Cluster_3 vs Cluster_1
AIMP2	ENSG00000106305.8	4.25082e-06	1.447e-05	Not Sig	Cluster_3 vs Cluster_1
AIP	ENSG00000110711.8	0.0759329	0.104774	Not Sig	Cluster_3 vs Cluster_1
AJAP1	ENSG00000196581.9	5.70348e-31	1.79716e-29	Up-modulated	Cluster_3 vs Cluster_1
AJM1	ENSG00000232434.2	0.0281918	0.0427118	Not Sig	Cluster_3 vs Cluster_1
AJUBA	ENSG00000129474.14	1.7386e-17	2.23976e-16	Up-modulated	Cluster_3 vs Cluster_1
AJUBA-DT	ENSG00000258457.4	0.00501821	0.00896102	Not Sig	Cluster_3 vs Cluster_1
AK1	ENSG00000106992.16	0.491537	0.548966	Not Sig	Cluster_3 vs Cluster_1
AK2	ENSG00000004455.15	9.37877e-07	3.64726e-06	Not Sig	Cluster_3 vs Cluster_1
AK3	ENSG00000147853.15	0.742013	0.780651	Not Sig	Cluster_3 vs Cluster_1
AK4	ENSG00000162433.13	0.11532	0.15214	Not Sig	Cluster_3 vs Cluster_1
AK4P1	ENSG00000263535.1	0.50761	0.564895	Not Sig	Cluster_3 vs Cluster_1
AK5	ENSG00000154027.17	0.467924	0.525773	Not Sig	Cluster_3 vs Cluster_1
AK6	ENSG00000085231.12	0.00273799	0.00516191	Not Sig	Cluster_3 vs Cluster_1
AK7	ENSG00000140057.7	1.3769e-05	4.23688e-05	Not Sig	Cluster_3 vs Cluster_1
AK8	ENSG00000165695.8	0.0320747	0.0479759	Not Sig	Cluster_3 vs Cluster_1
AK9	ENSG00000155085.14	0.0650726	0.0911237	Not Sig	Cluster_3 vs Cluster_1
AKAP1	ENSG00000121057.11	3.0301e-10	1.99546e-09	Not Sig	Cluster_3 vs Cluster_1
AKAP10	ENSG00000108599.13	0.641588	0.69069	Not Sig	Cluster_3 vs Cluster_1
AKAP11	ENSG00000023516.8	0.154135	0.197064	Not Sig	Cluster_3 vs Cluster_1
AKAP12	ENSG00000131016.15	6.6924e-05	0.00017947	Not Sig	Cluster_3 vs Cluster_1
AKAP13	ENSG00000170776.18	0.00311012	0.00580198	Not Sig	Cluster_3 vs Cluster_1
AKAP17A	ENSG00000197976.9	0.000130481	0.000329265	Not Sig	Cluster_3 vs Cluster_1
AKAP1-DT	ENSG00000263004.1	1.63664e-05	4.9647e-05	Not Sig	Cluster_3 vs Cluster_1
AKAP3	ENSG00000111254.6	0.121972	0.159862	Not Sig	Cluster_3 vs Cluster_1
AKAP5	ENSG00000179841.8	0.93206	0.943061	Not Sig	Cluster_3 vs Cluster_1
AKAP6	ENSG00000151320.9	3.60001e-23	6.91376e-22	Up-modulated	Cluster_3 vs Cluster_1
AKAP7	ENSG00000118507.14	0.556025	0.610692	Not Sig	Cluster_3 vs Cluster_1
AKAP8	ENSG00000105127.7	0.00267605	0.00505815	Not Sig	Cluster_3 vs Cluster_1
AKAP8L	ENSG00000011243.16	0.00172235	0.00339686	Not Sig	Cluster_3 vs Cluster_1
AKAP9	ENSG00000127914.15	0.0170576	0.027228	Not Sig	Cluster_3 vs Cluster_1
AKIP1	ENSG00000166452.10	1.76453e-05	5.32296e-05	Not Sig	Cluster_3 vs Cluster_1
AKIRIN1	ENSG00000174574.14	0.540399	0.59581	Not Sig	Cluster_3 vs Cluster_1
AKIRIN2	ENSG00000135334.8	0.000385161	0.000876774	Not Sig	Cluster_3 vs Cluster_1
AKNA	ENSG00000106948.15	2.46555e-11	1.85033e-10	Not Sig	Cluster_3 vs Cluster_1
AKR1A1	ENSG00000117448.12	3.06429e-06	1.07521e-05	Not Sig	Cluster_3 vs Cluster_1
AKR1B1	ENSG00000085662.12	3.59017e-19	5.22786e-18	Up-modulated	Cluster_3 vs Cluster_1
AKR1C1	ENSG00000187134.11	0.0070044	0.0121443	Not Sig	Cluster_3 vs Cluster_1
AKR1C2	ENSG00000151632.15	0.000698951	0.00150208	Not Sig	Cluster_3 vs Cluster_1
AKR1C3	ENSG00000196139.10	0.564167	0.618219	Not Sig	Cluster_3 vs Cluster_1
AKR1E2	ENSG00000165568.16	0.475348	0.533076	Not Sig	Cluster_3 vs Cluster_1
AKR7A2	ENSG00000053371.11	0.00927583	0.0156755	Not Sig	Cluster_3 vs Cluster_1
AKR7A3	ENSG00000162482.4	2.62504e-22	4.72656e-21	Down-modulated	Cluster_3 vs Cluster_1
AKR7L	ENSG00000211454.12	3.29725e-08	1.62321e-07	Not Sig	Cluster_3 vs Cluster_1
AKT1	ENSG00000142208.14	6.23224e-08	2.93812e-07	Not Sig	Cluster_3 vs Cluster_1
AKT1S1	ENSG00000204673.9	2.66878e-10	1.77162e-09	Not Sig	Cluster_3 vs Cluster_1
AKT2	ENSG00000105221.15	8.42596e-12	6.66789e-11	Not Sig	Cluster_3 vs Cluster_1
AKT3	ENSG00000117020.15	0.0167661	0.0267987	Not Sig	Cluster_3 vs Cluster_1
AKTIP	ENSG00000166971.15	0.188804	0.236185	Not Sig	Cluster_3 vs Cluster_1
ALAD	ENSG00000148218.14	0.000579379	0.00126875	Not Sig	Cluster_3 vs Cluster_1
ALAS1	ENSG00000023330.13	0.0309944	0.0465319	Not Sig	Cluster_3 vs Cluster_1
ALB	ENSG00000163631.15	0.823106	0.851425	Not Sig	Cluster_3 vs Cluster_1
ALCAM	ENSG00000170017.11	0.000931075	0.00194274	Not Sig	Cluster_3 vs Cluster_1
ALDH16A1	ENSG00000161618.8	0.589798	0.642091	Not Sig	Cluster_3 vs Cluster_1
ALDH18A1	ENSG00000059573.7	3.99175e-06	1.36516e-05	Not Sig	Cluster_3 vs Cluster_1
ALDH1A1	ENSG00000165092.11	0.187958	0.235234	Not Sig	Cluster_3 vs Cluster_1
ALDH1A2	ENSG00000128918.13	9.20136e-23	1.71016e-21	Up-modulated	Cluster_3 vs Cluster_1
ALDH1A3	ENSG00000184254.15	9.18846e-07	3.5813e-06	Not Sig	Cluster_3 vs Cluster_1
ALDH1A3-AS1	ENSG00000259583.2	6.4031e-06	2.10436e-05	Not Sig	Cluster_3 vs Cluster_1
ALDH1B1	ENSG00000137124.6	1.52898e-20	2.44946e-19	Not Sig	Cluster_3 vs Cluster_1
ALDH1L1	ENSG00000144908.12	0.881114	0.900465	Not Sig	Cluster_3 vs Cluster_1
ALDH1L2	ENSG00000136010.12	1.8463e-35	8.26795e-34	Up-modulated	Cluster_3 vs Cluster_1
ALDH2	ENSG00000111275.11	0.691217	0.735505	Not Sig	Cluster_3 vs Cluster_1
ALDH3A1	ENSG00000108602.16	1.30372e-11	1.01524e-10	Up-modulated	Cluster_3 vs Cluster_1
ALDH3A2	ENSG00000072210.17	0.221153	0.271829	Not Sig	Cluster_3 vs Cluster_1
ALDH3B1	ENSG00000006534.14	5.71848e-25	1.23675e-23	Up-modulated	Cluster_3 vs Cluster_1
ALDH3B2	ENSG00000132746.13	0.000467198	0.00104326	Not Sig	Cluster_3 vs Cluster_1
ALDH4A1	ENSG00000159423.15	0.00903811	0.0153146	Not Sig	Cluster_3 vs Cluster_1
ALDH5A1	ENSG00000112294.11	0.0325461	0.0486237	Not Sig	Cluster_3 vs Cluster_1
ALDH6A1	ENSG00000119711.11	4.224e-07	1.73257e-06	Not Sig	Cluster_3 vs Cluster_1
ALDH7A1	ENSG00000164904.14	0.000154653	0.000384904	Not Sig	Cluster_3 vs Cluster_1
ALDH8A1	ENSG00000118514.12	0.000116782	0.000297775	Not Sig	Cluster_3 vs Cluster_1
ALDH9A1	ENSG00000143149.11	0.000111043	0.00028436	Not Sig	Cluster_3 vs Cluster_1
ALDOA	ENSG00000149925.15	0.204696	0.253813	Not Sig	Cluster_3 vs Cluster_1
ALDOC	ENSG00000109107.12	0.796888	0.8289	Not Sig	Cluster_3 vs Cluster_1
ALG1	ENSG00000033011.10	0.000148025	0.000369907	Not Sig	Cluster_3 vs Cluster_1
ALG10	ENSG00000139133.5	0.629264	0.67892	Not Sig	Cluster_3 vs Cluster_1
ALG10B	ENSG00000175548.7	0.0604548	0.0852089	Not Sig	Cluster_3 vs Cluster_1
ALG11	ENSG00000253710.2	0.286621	0.342027	Not Sig	Cluster_3 vs Cluster_1
ALG12	ENSG00000182858.12	3.01463e-06	1.05916e-05	Not Sig	Cluster_3 vs Cluster_1
ALG13	ENSG00000101901.9	3.84495e-10	2.49836e-09	Not Sig	Cluster_3 vs Cluster_1
ALG14	ENSG00000172339.9	6.29808e-10	3.98885e-09	Not Sig	Cluster_3 vs Cluster_1
ALG1L	ENSG00000189366.8	0.66838	0.715123	Not Sig	Cluster_3 vs Cluster_1
ALG1L6P	ENSG00000238278.3	0.240386	0.292557	Not Sig	Cluster_3 vs Cluster_1
ALG1L9P	ENSG00000248671.6	0.341306	0.398879	Not Sig	Cluster_3 vs Cluster_1
ALG1L9P	ENSG00000254978.2	5.02038e-06	1.68664e-05	Not Sig	Cluster_3 vs Cluster_1
ALG2	ENSG00000119523.9	3.79054e-10	2.46637e-09	Not Sig	Cluster_3 vs Cluster_1
ALG3	ENSG00000214160.8	6.86257e-05	0.000183532	Not Sig	Cluster_3 vs Cluster_1
ALG5	ENSG00000120697.7	1.55167e-05	4.72881e-05	Not Sig	Cluster_3 vs Cluster_1
ALG6	ENSG00000088035.14	8.22398e-10	5.13008e-09	Not Sig	Cluster_3 vs Cluster_1
ALG8	ENSG00000159063.11	3.1146e-12	2.58291e-11	Not Sig	Cluster_3 vs Cluster_1
ALG9	ENSG00000086848.13	0.000125787	0.000318898	Not Sig	Cluster_3 vs Cluster_1
ALKAL2	ENSG00000189292.14	7.46011e-13	6.5421e-12	Up-modulated	Cluster_3 vs Cluster_1
ALKBH1	ENSG00000100601.8	0.00482774	0.00865908	Not Sig	Cluster_3 vs Cluster_1
ALKBH2	ENSG00000189046.9	1.0794e-09	6.60979e-09	Not Sig	Cluster_3 vs Cluster_1
ALKBH3	ENSG00000166199.11	0.00473232	0.00850637	Not Sig	Cluster_3 vs Cluster_1
ALKBH3-AS1	ENSG00000244926.5	0.00524266	0.0093242	Not Sig	Cluster_3 vs Cluster_1
ALKBH4	ENSG00000160993.3	0.000692633	0.00148974	Not Sig	Cluster_3 vs Cluster_1
ALKBH5	ENSG00000091542.8	0.943098	0.952103	Not Sig	Cluster_3 vs Cluster_1
ALKBH6	ENSG00000239382.9	0.0207192	0.032391	Not Sig	Cluster_3 vs Cluster_1
ALKBH7	ENSG00000125652.6	7.00234e-05	0.00018686	Not Sig	Cluster_3 vs Cluster_1
ALKBH8	ENSG00000137760.13	0.167942	0.212775	Not Sig	Cluster_3 vs Cluster_1
ALMS1	ENSG00000116127.16	0.0973961	0.130621	Not Sig	Cluster_3 vs Cluster_1
ALMS1-IT1	ENSG00000230002.2	0.20665	0.255886	Not Sig	Cluster_3 vs Cluster_1
ALMS1P1	ENSG00000163016.8	1.69544e-05	5.12836e-05	Not Sig	Cluster_3 vs Cluster_1
ALOX12	ENSG00000108839.10	0.30174	0.357891	Not Sig	Cluster_3 vs Cluster_1
ALOX12-AS1	ENSG00000215067.8	1.11113e-05	3.49134e-05	Not Sig	Cluster_3 vs Cluster_1
ALOX12B	ENSG00000179477.8	0.119142	0.156575	Not Sig	Cluster_3 vs Cluster_1
ALOX12P2	ENSG00000262943.6	0.188886	0.236271	Not Sig	Cluster_3 vs Cluster_1
ALOX15	ENSG00000161905.11	0.476126	0.533853	Not Sig	Cluster_3 vs Cluster_1
ALOX15B	ENSG00000179593.14	0.783385	0.81758	Not Sig	Cluster_3 vs Cluster_1
ALOX5	ENSG00000012779.9	6.91937e-05	0.000184983	Not Sig	Cluster_3 vs Cluster_1
ALOX5AP	ENSG00000132965.8	6.34048e-23	1.19477e-21	Up-modulated	Cluster_3 vs Cluster_1
ALOXE3	ENSG00000179148.8	0.581259	0.634148	Not Sig	Cluster_3 vs Cluster_1
ALOXE3P1	ENSG00000275011.1	4.77578e-05	0.000131671	Down-modulated	Cluster_3 vs Cluster_1
ALPK1	ENSG00000073331.16	3.43396e-13	3.12256e-12	Not Sig	Cluster_3 vs Cluster_1
ALPK2	ENSG00000198796.6	4.93591e-05	0.000135654	Not Sig	Cluster_3 vs Cluster_1
ALPK3	ENSG00000136383.6	1.24118e-05	3.85291e-05	Not Sig	Cluster_3 vs Cluster_1
ALPL	ENSG00000162551.12	6.21175e-07	2.48001e-06	Up-modulated	Cluster_3 vs Cluster_1
ALS2	ENSG00000003393.13	0.271639	0.326008	Not Sig	Cluster_3 vs Cluster_1
ALS2CL	ENSG00000178038.15	6.2726e-12	5.03501e-11	Up-modulated	Cluster_3 vs Cluster_1
ALX4	ENSG00000052850.5	0.246466	0.299212	Not Sig	Cluster_3 vs Cluster_1
ALYREF	ENSG00000183684.7	0.000852194	0.00179235	Not Sig	Cluster_3 vs Cluster_1
AMACR	ENSG00000242110.6	0.000212694	0.000513314	Not Sig	Cluster_3 vs Cluster_1
AMBP	ENSG00000106927.10	0.438144	0.496148	Not Sig	Cluster_3 vs Cluster_1
AMBRA1	ENSG00000110497.13	0.0156182	0.0251116	Not Sig	Cluster_3 vs Cluster_1
AMD1	ENSG00000123505.13	0.229494	0.280937	Not Sig	Cluster_3 vs Cluster_1
AMDHD2	ENSG00000162066.13	0.0682736	0.0951093	Not Sig	Cluster_3 vs Cluster_1
AMER1	ENSG00000184675.8	0.264257	0.318313	Not Sig	Cluster_3 vs Cluster_1
AMFR	ENSG00000159461.13	0.122781	0.160846	Not Sig	Cluster_3 vs Cluster_1
AMH	ENSG00000104899.5	0.00180365	0.00354508	Down-modulated	Cluster_3 vs Cluster_1
AMIGO1	ENSG00000181754.6	0.00029921	0.00069812	Not Sig	Cluster_3 vs Cluster_1
AMIGO2	ENSG00000139211.6	0.000115329	0.000294387	Not Sig	Cluster_3 vs Cluster_1
AMMECR1	ENSG00000101935.8	0.764728	0.80114	Not Sig	Cluster_3 vs Cluster_1
AMMECR1L	ENSG00000144233.8	0.0251393	0.0385257	Not Sig	Cluster_3 vs Cluster_1
AMN	ENSG00000166126.9	0.00021647	0.000521501	Not Sig	Cluster_3 vs Cluster_1
AMN1	ENSG00000151743.9	0.0769888	0.106108	Not Sig	Cluster_3 vs Cluster_1
AMOT	ENSG00000126016.12	1.22692e-09	7.4603e-09	Not Sig	Cluster_3 vs Cluster_1
AMOTL1	ENSG00000166025.16	0.0078524	0.0134698	Not Sig	Cluster_3 vs Cluster_1
AMOTL2	ENSG00000114019.13	1.45811e-18	2.04501e-17	Up-modulated	Cluster_3 vs Cluster_1
AMPD2	ENSG00000116337.14	0.704674	0.747317	Not Sig	Cluster_3 vs Cluster_1
AMPD3	ENSG00000133805.14	0.170481	0.21563	Not Sig	Cluster_3 vs Cluster_1
AMPH	ENSG00000078053.15	4.24085e-15	4.55227e-14	Up-modulated	Cluster_3 vs Cluster_1
AMT	ENSG00000145020.13	0.641992	0.691047	Not Sig	Cluster_3 vs Cluster_1
AMY2B	ENSG00000240038.5	0.0204591	0.0320264	Not Sig	Cluster_3 vs Cluster_1
AMZ2	ENSG00000196704.10	0.000653722	0.0014143	Not Sig	Cluster_3 vs Cluster_1
AMZ2P1	ENSG00000214174.7	0.220357	0.270972	Not Sig	Cluster_3 vs Cluster_1
ANAPC1	ENSG00000153107.10	0.0420976	0.0613102	Not Sig	Cluster_3 vs Cluster_1
ANAPC10	ENSG00000164162.11	0.86065	0.883585	Not Sig	Cluster_3 vs Cluster_1
ANAPC11	ENSG00000141552.16	1.83573e-05	5.51067e-05	Not Sig	Cluster_3 vs Cluster_1
ANAPC13	ENSG00000129055.11	0.000380772	0.000867574	Not Sig	Cluster_3 vs Cluster_1
ANAPC15	ENSG00000110200.7	5.34809e-06	1.78789e-05	Not Sig	Cluster_3 vs Cluster_1
ANAPC16	ENSG00000166295.7	0.000100401	0.000259765	Not Sig	Cluster_3 vs Cluster_1
ANAPC1P2	ENSG00000231259.4	0.0224597	0.0347862	Not Sig	Cluster_3 vs Cluster_1
ANAPC2	ENSG00000176248.8	6.79635e-08	3.18434e-07	Not Sig	Cluster_3 vs Cluster_1
ANAPC4	ENSG00000053900.9	0.145769	0.187438	Not Sig	Cluster_3 vs Cluster_1
ANAPC5	ENSG00000089053.11	3.95751e-17	4.94871e-16	Not Sig	Cluster_3 vs Cluster_1
ANAPC7	ENSG00000196510.11	0.000236741	0.000566179	Not Sig	Cluster_3 vs Cluster_1
ANG	ENSG00000214274.8	0.00858702	0.0146114	Not Sig	Cluster_3 vs Cluster_1
ANGEL1	ENSG00000013523.8	2.48397e-05	7.25298e-05	Not Sig	Cluster_3 vs Cluster_1
ANGEL2	ENSG00000174606.11	0.00167409	0.00330991	Not Sig	Cluster_3 vs Cluster_1
ANGPT1	ENSG00000154188.8	1.3721e-32	4.8629e-31	Up-modulated	Cluster_3 vs Cluster_1
ANGPT2	ENSG00000091879.12	0.0323434	0.048355	Not Sig	Cluster_3 vs Cluster_1
ANGPTL1	ENSG00000116194.11	3.50534e-34	1.39568e-32	Up-modulated	Cluster_3 vs Cluster_1
ANGPTL2	ENSG00000136859.8	1.60294e-13	1.50207e-12	Up-modulated	Cluster_3 vs Cluster_1
ANGPTL4	ENSG00000167772.10	0.933732	0.944451	Not Sig	Cluster_3 vs Cluster_1
ANGPTL7	ENSG00000171819.4	1.5268e-07	6.74514e-07	Up-modulated	Cluster_3 vs Cluster_1
ANK1	ENSG00000029534.18	1.48209e-05	4.52909e-05	Up-modulated	Cluster_3 vs Cluster_1
ANK2	ENSG00000145362.15	5.4216e-35	2.36119e-33	Up-modulated	Cluster_3 vs Cluster_1
ANK3	ENSG00000151150.19	2.6098e-08	1.30882e-07	Not Sig	Cluster_3 vs Cluster_1
ANKAR	ENSG00000151687.13	0.166774	0.211561	Not Sig	Cluster_3 vs Cluster_1
ANKDD1A	ENSG00000166839.15	1.06591e-11	8.38628e-11	Not Sig	Cluster_3 vs Cluster_1
ANKDD1B	ENSG00000189045.12	0.0952605	0.128046	Not Sig	Cluster_3 vs Cluster_1
ANKEF1	ENSG00000132623.14	0.000745038	0.00159035	Not Sig	Cluster_3 vs Cluster_1
ANKFY1	ENSG00000185722.15	0.917227	0.930477	Not Sig	Cluster_3 vs Cluster_1
ANKH	ENSG00000154122.11	0.00132445	0.00267164	Not Sig	Cluster_3 vs Cluster_1
ANKHD1	ENSG00000131503.19	0.0408608	0.0597376	Not Sig	Cluster_3 vs Cluster_1
ANKHD1-DT	ENSG00000249637.1	2.82421e-07	1.19313e-06	Not Sig	Cluster_3 vs Cluster_1
ANKHD1-EIF4EBP3	ENSG00000254996.4	1.22292e-07	5.48411e-07	Not Sig	Cluster_3 vs Cluster_1
ANKIB1	ENSG00000001629.8	0.694011	0.738065	Not Sig	Cluster_3 vs Cluster_1
ANKK1	ENSG00000170209.4	0.000527923	0.0011683	Not Sig	Cluster_3 vs Cluster_1
ANKLE1	ENSG00000160117.13	0.000774277	0.00164575	Not Sig	Cluster_3 vs Cluster_1
ANKLE2	ENSG00000176915.13	0.0073506	0.0126833	Not Sig	Cluster_3 vs Cluster_1
ANKMY1	ENSG00000144504.14	0.0357982	0.0528928	Not Sig	Cluster_3 vs Cluster_1
ANKMY2	ENSG00000106524.7	0.0366277	0.0540218	Not Sig	Cluster_3 vs Cluster_1
ANKRA2	ENSG00000164331.8	0.453623	0.511818	Not Sig	Cluster_3 vs Cluster_1
ANKRD10	ENSG00000088448.13	0.0179854	0.0285676	Not Sig	Cluster_3 vs Cluster_1
ANKRD10-IT1	ENSG00000229152.2	0.0308418	0.0463284	Not Sig	Cluster_3 vs Cluster_1
ANKRD11	ENSG00000167522.13	0.188742	0.236123	Not Sig	Cluster_3 vs Cluster_1
ANKRD12	ENSG00000101745.14	0.663557	0.711082	Not Sig	Cluster_3 vs Cluster_1
ANKRD13A	ENSG00000076513.15	5.45577e-07	2.20408e-06	Not Sig	Cluster_3 vs Cluster_1
ANKRD13B	ENSG00000198720.11	0.0385686	0.0566037	Not Sig	Cluster_3 vs Cluster_1
ANKRD13C	ENSG00000118454.11	0.373367	0.431813	Not Sig	Cluster_3 vs Cluster_1
ANKRD13D	ENSG00000172932.13	0.0138146	0.0225031	Not Sig	Cluster_3 vs Cluster_1
ANKRD16	ENSG00000134461.14	9.57311e-14	9.10977e-13	Not Sig	Cluster_3 vs Cluster_1
ANKRD17	ENSG00000132466.16	0.0301868	0.0454306	Not Sig	Cluster_3 vs Cluster_1
ANKRD17-DT	ENSG00000250220.1	5.36034e-05	0.000146241	Not Sig	Cluster_3 vs Cluster_1
ANKRD18A	ENSG00000180071.17	5.77965e-05	0.00015676	Not Sig	Cluster_3 vs Cluster_1
ANKRD18B	ENSG00000230453.8	0.239847	0.291977	Not Sig	Cluster_3 vs Cluster_1
ANKRD18EP	ENSG00000217165.1	0.100335	0.134147	Not Sig	Cluster_3 vs Cluster_1
ANKRD19P	ENSG00000187984.11	0.0165106	0.0264281	Not Sig	Cluster_3 vs Cluster_1
ANKRD20A5P	ENSG00000186481.14	0.0147949	0.0238969	Not Sig	Cluster_3 vs Cluster_1
ANKRD22	ENSG00000152766.5	0.348464	0.406023	Not Sig	Cluster_3 vs Cluster_1
ANKRD23	ENSG00000163126.13	0.338529	0.395998	Not Sig	Cluster_3 vs Cluster_1
ANKRD24	ENSG00000089847.11	3.51814e-08	1.72392e-07	Not Sig	Cluster_3 vs Cluster_1
ANKRD26	ENSG00000107890.15	0.899785	0.916151	Not Sig	Cluster_3 vs Cluster_1
ANKRD27	ENSG00000105186.13	0.530487	0.586138	Not Sig	Cluster_3 vs Cluster_1
ANKRD28	ENSG00000206560.9	0.137682	0.178147	Not Sig	Cluster_3 vs Cluster_1
ANKRD29	ENSG00000154065.15	0.00353618	0.00651949	Not Sig	Cluster_3 vs Cluster_1
ANKRD31	ENSG00000145700.8	0.660061	0.708013	Not Sig	Cluster_3 vs Cluster_1
ANKRD33B	ENSG00000164236.10	1.9216e-30	5.86089e-29	Up-modulated	Cluster_3 vs Cluster_1
ANKRD34A	ENSG00000272031.2	4.84236e-06	1.63201e-05	Not Sig	Cluster_3 vs Cluster_1
ANKRD35	ENSG00000198483.11	7.98004e-39	4.45385e-37	Up-modulated	Cluster_3 vs Cluster_1
ANKRD36	ENSG00000135976.15	0.616852	0.667686	Not Sig	Cluster_3 vs Cluster_1
ANKRD36B	ENSG00000196912.11	0.669276	0.715921	Not Sig	Cluster_3 vs Cluster_1
ANKRD36C	ENSG00000174501.13	0.110613	0.146601	Not Sig	Cluster_3 vs Cluster_1
ANKRD37	ENSG00000186352.7	1.25164e-06	4.74465e-06	Not Sig	Cluster_3 vs Cluster_1
ANKRD39	ENSG00000213337.7	1.82004e-05	5.46788e-05	Not Sig	Cluster_3 vs Cluster_1
ANKRD40	ENSG00000154945.6	0.0389216	0.0570955	Not Sig	Cluster_3 vs Cluster_1
ANKRD42	ENSG00000137494.12	0.0428445	0.0622883	Not Sig	Cluster_3 vs Cluster_1
ANKRD42-DT	ENSG00000247137.7	3.32336e-06	1.15652e-05	Not Sig	Cluster_3 vs Cluster_1
ANKRD44	ENSG00000065413.15	5.21085e-15	5.54349e-14	Not Sig	Cluster_3 vs Cluster_1
ANKRD45	ENSG00000183831.6	5.66574e-07	2.28067e-06	Not Sig	Cluster_3 vs Cluster_1
ANKRD46	ENSG00000186106.10	1.67011e-05	5.05898e-05	Not Sig	Cluster_3 vs Cluster_1
ANKRD49	ENSG00000168876.7	0.000277735	0.000654432	Not Sig	Cluster_3 vs Cluster_1
ANKRD50	ENSG00000151458.10	5.06403e-06	1.6992e-05	Not Sig	Cluster_3 vs Cluster_1
ANKRD52	ENSG00000139645.9	6.57017e-05	0.00017644	Not Sig	Cluster_3 vs Cluster_1
ANKRD53	ENSG00000144031.10	4.12241e-15	4.43264e-14	Up-modulated	Cluster_3 vs Cluster_1
ANKRD54	ENSG00000100124.11	0.000659394	0.0014256	Not Sig	Cluster_3 vs Cluster_1
ANKRD6	ENSG00000135299.15	0.0059355	0.0104471	Not Sig	Cluster_3 vs Cluster_1
ANKRD61	ENSG00000157999.5	0.00317908	0.00591786	Not Sig	Cluster_3 vs Cluster_1
ANKRD65	ENSG00000235098.7	2.97988e-08	1.47883e-07	Not Sig	Cluster_3 vs Cluster_1
ANKRD65-AS1	ENSG00000225905.1	0.182949	0.229676	Not Sig	Cluster_3 vs Cluster_1
ANKRD66	ENSG00000230062.5	0.353034	0.410744	Not Sig	Cluster_3 vs Cluster_1
ANKRD9	ENSG00000156381.7	0.00420323	0.00763538	Not Sig	Cluster_3 vs Cluster_1
ANKS1A	ENSG00000064999.13	0.596172	0.648363	Not Sig	Cluster_3 vs Cluster_1
ANKS1B	ENSG00000185046.17	0.250967	0.304113	Not Sig	Cluster_3 vs Cluster_1
ANKS3	ENSG00000168096.13	2.41288e-07	1.03404e-06	Not Sig	Cluster_3 vs Cluster_1
ANKS6	ENSG00000165138.15	0.000172616	0.000424942	Not Sig	Cluster_3 vs Cluster_1
ANKZF1	ENSG00000163516.12	2.86236e-06	1.01088e-05	Not Sig	Cluster_3 vs Cluster_1
ANLN	ENSG00000011426.9	0.103164	0.1376	Not Sig	Cluster_3 vs Cluster_1
ANO1	ENSG00000131620.16	4.92509e-42	3.57764e-40	Up-modulated	Cluster_3 vs Cluster_1
ANO10	ENSG00000160746.11	0.837777	0.863455	Not Sig	Cluster_3 vs Cluster_1
ANO2	ENSG00000047617.13	0.135395	0.17551	Not Sig	Cluster_3 vs Cluster_1
ANO4	ENSG00000151572.15	4.60501e-06	1.5556e-05	Not Sig	Cluster_3 vs Cluster_1
ANO5	ENSG00000171714.10	3.03856e-26	7.16604e-25	Up-modulated	Cluster_3 vs Cluster_1
ANO6	ENSG00000177119.14	7.32625e-35	3.12631e-33	Up-modulated	Cluster_3 vs Cluster_1
ANO7	ENSG00000146205.12	0.0944037	0.127064	Not Sig	Cluster_3 vs Cluster_1
ANO7L1	ENSG00000237276.7	0.00228455	0.00439009	Not Sig	Cluster_3 vs Cluster_1
ANO8	ENSG00000074855.9	0.000646883	0.00140094	Not Sig	Cluster_3 vs Cluster_1
ANO9	ENSG00000185101.11	0.00496478	0.00887811	Not Sig	Cluster_3 vs Cluster_1
ANOS1	ENSG00000011201.9	0.0326688	0.0487764	Not Sig	Cluster_3 vs Cluster_1
ANOS2P	ENSG00000241859.5	0.118948	0.156362	Not Sig	Cluster_3 vs Cluster_1
ANP32A	ENSG00000140350.14	0.000474128	0.00105824	Not Sig	Cluster_3 vs Cluster_1
ANP32B	ENSG00000136938.8	0.34232	0.399892	Not Sig	Cluster_3 vs Cluster_1
ANP32E	ENSG00000143401.13	7.54796e-15	7.89735e-14	Not Sig	Cluster_3 vs Cluster_1
ANPEP	ENSG00000166825.12	0.00580048	0.0102284	Down-modulated	Cluster_3 vs Cluster_1
ANTKMT	ENSG00000103254.8	0.00015969	0.000396195	Not Sig	Cluster_3 vs Cluster_1
ANTXR1	ENSG00000169604.18	1.0604e-33	4.05252e-32	Up-modulated	Cluster_3 vs Cluster_1
ANTXR2	ENSG00000163297.15	0.123323	0.1615	Not Sig	Cluster_3 vs Cluster_1
ANXA1	ENSG00000135046.12	2.18658e-11	1.65401e-10	Up-modulated	Cluster_3 vs Cluster_1
ANXA11	ENSG00000122359.16	0.110793	0.146778	Not Sig	Cluster_3 vs Cluster_1
ANXA2	ENSG00000182718.15	7.40921e-18	9.83348e-17	Up-modulated	Cluster_3 vs Cluster_1
ANXA2P2	ENSG00000231991.4	9.91951e-14	9.42056e-13	Up-modulated	Cluster_3 vs Cluster_1
ANXA2R	ENSG00000177721.4	0.764811	0.801163	Not Sig	Cluster_3 vs Cluster_1
ANXA2R-AS1	ENSG00000215068.6	0.109296	0.145037	Not Sig	Cluster_3 vs Cluster_1
ANXA2R-OT1	ENSG00000177738.3	0.713583	0.755124	Not Sig	Cluster_3 vs Cluster_1
ANXA3	ENSG00000138772.11	0.049512	0.0710375	Not Sig	Cluster_3 vs Cluster_1
ANXA4	ENSG00000196975.13	0.4311	0.489658	Not Sig	Cluster_3 vs Cluster_1
ANXA5	ENSG00000164111.13	0.347765	0.405332	Not Sig	Cluster_3 vs Cluster_1
ANXA6	ENSG00000197043.12	5.4436e-48	7.24494e-46	Up-modulated	Cluster_3 vs Cluster_1
ANXA7	ENSG00000138279.14	0.523074	0.579191	Not Sig	Cluster_3 vs Cluster_1
ANXA8	ENSG00000265190.5	1.18756e-06	4.51941e-06	Up-modulated	Cluster_3 vs Cluster_1
ANXA8L1	ENSG00000264230.6	4.68703e-05	0.000129412	Not Sig	Cluster_3 vs Cluster_1
ANXA9	ENSG00000143412.8	0.139295	0.180027	Not Sig	Cluster_3 vs Cluster_1
AOAH	ENSG00000136250.10	2.40999e-21	4.06982e-20	Up-modulated	Cluster_3 vs Cluster_1
AOC1	ENSG00000002726.18	0.850529	0.874751	Not Sig	Cluster_3 vs Cluster_1
AOC2	ENSG00000131480.7	0.0454619	0.065702	Not Sig	Cluster_3 vs Cluster_1
AOC3	ENSG00000131471.5	2.26689e-62	2.69646e-59	Up-modulated	Cluster_3 vs Cluster_1
AOPEP	ENSG00000148120.13	5.67882e-36	2.64253e-34	Up-modulated	Cluster_3 vs Cluster_1
AOX1	ENSG00000138356.12	1.21114e-27	3.08988e-26	Up-modulated	Cluster_3 vs Cluster_1
AP1AR	ENSG00000138660.10	0.00536108	0.00952235	Not Sig	Cluster_3 vs Cluster_1
AP1AR-DT	ENSG00000260526.1	0.336066	0.393479	Not Sig	Cluster_3 vs Cluster_1
AP1B1	ENSG00000100280.15	0.661142	0.708967	Not Sig	Cluster_3 vs Cluster_1
AP1G1	ENSG00000166747.11	0.472564	0.530391	Not Sig	Cluster_3 vs Cluster_1
AP1G2	ENSG00000213983.10	4.63518e-09	2.6038e-08	Not Sig	Cluster_3 vs Cluster_1
AP1G2-AS1	ENSG00000258727.1	4.90344e-05	0.0001348	Not Sig	Cluster_3 vs Cluster_1
AP1M1	ENSG00000072958.7	0.771745	0.807515	Not Sig	Cluster_3 vs Cluster_1
AP1M2	ENSG00000129354.10	4.74182e-14	4.61854e-13	Not Sig	Cluster_3 vs Cluster_1
AP1S1	ENSG00000106367.12	0.0951708	0.127943	Not Sig	Cluster_3 vs Cluster_1
AP1S2	ENSG00000182287.12	1.59173e-13	1.49304e-12	Not Sig	Cluster_3 vs Cluster_1
AP1S3	ENSG00000152056.15	0.494733	0.552211	Not Sig	Cluster_3 vs Cluster_1
AP2A1	ENSG00000196961.11	0.0189193	0.0298839	Not Sig	Cluster_3 vs Cluster_1
AP2A2	ENSG00000183020.12	0.00402784	0.00734692	Not Sig	Cluster_3 vs Cluster_1
AP2B1	ENSG00000006125.15	0.170208	0.215328	Not Sig	Cluster_3 vs Cluster_1
AP2M1	ENSG00000161203.12	0.560126	0.614428	Not Sig	Cluster_3 vs Cluster_1
AP2S1	ENSG00000042753.10	0.00388109	0.00710307	Not Sig	Cluster_3 vs Cluster_1
AP3B1	ENSG00000132842.12	0.585289	0.637741	Not Sig	Cluster_3 vs Cluster_1
AP3B2	ENSG00000103723.11	0.364001	0.422264	Not Sig	Cluster_3 vs Cluster_1
AP3D1	ENSG00000065000.14	1.07734e-08	5.74181e-08	Not Sig	Cluster_3 vs Cluster_1
AP3M1	ENSG00000185009.11	0.00813297	0.0139122	Not Sig	Cluster_3 vs Cluster_1
AP3M2	ENSG00000070718.10	0.0311807	0.0467821	Not Sig	Cluster_3 vs Cluster_1
AP3S1	ENSG00000177879.13	0.000298657	0.000697171	Not Sig	Cluster_3 vs Cluster_1
AP3S2	ENSG00000157823.15	0.00582418	0.0102673	Not Sig	Cluster_3 vs Cluster_1
AP4B1	ENSG00000134262.11	0.088964	0.120523	Not Sig	Cluster_3 vs Cluster_1
AP4E1	ENSG00000081014.9	1.08206e-06	4.15371e-06	Not Sig	Cluster_3 vs Cluster_1
AP4M1	ENSG00000221838.8	0.000631804	0.00137141	Not Sig	Cluster_3 vs Cluster_1
AP4S1	ENSG00000100478.13	2.75126e-05	7.96138e-05	Not Sig	Cluster_3 vs Cluster_1
AP5B1	ENSG00000254470.2	0.771747	0.807515	Not Sig	Cluster_3 vs Cluster_1
AP5M1	ENSG00000053770.10	0.202191	0.251001	Not Sig	Cluster_3 vs Cluster_1
AP5S1	ENSG00000125843.9	4.09768e-09	2.32243e-08	Not Sig	Cluster_3 vs Cluster_1
AP5Z1	ENSG00000242802.5	0.315801	0.372324	Not Sig	Cluster_3 vs Cluster_1
APAF1	ENSG00000120868.12	0.786429	0.819768	Not Sig	Cluster_3 vs Cluster_1
APBA1	ENSG00000107282.6	0.872581	0.893423	Not Sig	Cluster_3 vs Cluster_1
APBA2	ENSG00000034053.13	0.0139503	0.0227081	Not Sig	Cluster_3 vs Cluster_1
APBA3	ENSG00000011132.10	0.203985	0.252964	Not Sig	Cluster_3 vs Cluster_1
APBB1	ENSG00000166313.17	3.02903e-07	1.27203e-06	Not Sig	Cluster_3 vs Cluster_1
APBB1IP	ENSG00000077420.14	1.06601e-20	1.72814e-19	Up-modulated	Cluster_3 vs Cluster_1
APBB2	ENSG00000163697.15	1.55071e-07	6.84123e-07	Not Sig	Cluster_3 vs Cluster_1
APBB3	ENSG00000113108.16	0.00026897	0.00063559	Not Sig	Cluster_3 vs Cluster_1
APC	ENSG00000134982.15	0.352056	0.409781	Not Sig	Cluster_3 vs Cluster_1
APC2	ENSG00000115266.10	0.00149236	0.00297908	Not Sig	Cluster_3 vs Cluster_1
APCDD1	ENSG00000154856.11	0.967965	0.972975	Not Sig	Cluster_3 vs Cluster_1
APEH	ENSG00000164062.11	7.05438e-07	2.79299e-06	Not Sig	Cluster_3 vs Cluster_1
APELA	ENSG00000248329.4	0.00971678	0.016349	Not Sig	Cluster_3 vs Cluster_1
APEX1	ENSG00000100823.10	1.84472e-05	5.53154e-05	Not Sig	Cluster_3 vs Cluster_1
APEX2	ENSG00000169188.4	0.00538406	0.00955872	Not Sig	Cluster_3 vs Cluster_1
APH1A	ENSG00000117362.11	7.82797e-06	2.52726e-05	Not Sig	Cluster_3 vs Cluster_1
APH1B	ENSG00000138613.12	0.000939587	0.00195841	Not Sig	Cluster_3 vs Cluster_1
API5	ENSG00000166181.11	0.783893	0.817811	Not Sig	Cluster_3 vs Cluster_1
APIP	ENSG00000149089.11	3.77275e-05	0.000106343	Not Sig	Cluster_3 vs Cluster_1
APLF	ENSG00000169621.8	1.90885e-13	1.77475e-12	Not Sig	Cluster_3 vs Cluster_1
APLN	ENSG00000171388.11	7.77337e-12	6.172e-11	Down-modulated	Cluster_3 vs Cluster_1
APLNR	ENSG00000134817.10	6.76154e-05	0.000181171	Not Sig	Cluster_3 vs Cluster_1
APLP1	ENSG00000105290.10	0.000993655	0.00205781	Not Sig	Cluster_3 vs Cluster_1
APLP2	ENSG00000084234.15	2.88377e-06	1.0175e-05	Not Sig	Cluster_3 vs Cluster_1
APMAP	ENSG00000101474.10	7.22652e-06	2.35223e-05	Not Sig	Cluster_3 vs Cluster_1
APOBEC3B	ENSG00000179750.14	0.623044	0.673125	Not Sig	Cluster_3 vs Cluster_1
APOBEC3C	ENSG00000244509.3	1.06296e-29	3.10281e-28	Up-modulated	Cluster_3 vs Cluster_1
APOBEC3D	ENSG00000243811.6	3.03835e-16	3.54761e-15	Up-modulated	Cluster_3 vs Cluster_1
APOBEC3F	ENSG00000128394.15	0.00435584	0.00789077	Not Sig	Cluster_3 vs Cluster_1
APOBEC3G	ENSG00000239713.6	1.16307e-19	1.77226e-18	Up-modulated	Cluster_3 vs Cluster_1
APOBR	ENSG00000184730.9	2.78538e-12	2.322e-11	Not Sig	Cluster_3 vs Cluster_1
APOC1	ENSG00000130208.8	7.867e-05	0.000207692	Not Sig	Cluster_3 vs Cluster_1
APOD	ENSG00000189058.7	9.57492e-09	5.13613e-08	Up-modulated	Cluster_3 vs Cluster_1
APOE	ENSG00000130203.8	1.36542e-07	6.08159e-07	Up-modulated	Cluster_3 vs Cluster_1
APOF	ENSG00000175336.9	0.00034706	0.000798575	Not Sig	Cluster_3 vs Cluster_1
APOL1	ENSG00000100342.19	1.75082e-22	3.18867e-21	Up-modulated	Cluster_3 vs Cluster_1
APOL2	ENSG00000128335.12	0.785177	0.818761	Not Sig	Cluster_3 vs Cluster_1
APOL3	ENSG00000128284.18	1.89309e-09	1.12521e-08	Not Sig	Cluster_3 vs Cluster_1
APOL4	ENSG00000100336.16	0.0336898	0.050116	Not Sig	Cluster_3 vs Cluster_1
APOL6	ENSG00000221963.5	9.98284e-05	0.00025853	Not Sig	Cluster_3 vs Cluster_1
APOLD1	ENSG00000178878.11	8.12595e-06	2.61547e-05	Not Sig	Cluster_3 vs Cluster_1
APOM	ENSG00000204444.9	0.00484405	0.00868589	Not Sig	Cluster_3 vs Cluster_1
APOO	ENSG00000184831.12	2.22918e-12	1.87974e-11	Not Sig	Cluster_3 vs Cluster_1
APOOL	ENSG00000155008.12	0.0688122	0.0958044	Not Sig	Cluster_3 vs Cluster_1
APP	ENSG00000142192.19	0.726432	0.766803	Not Sig	Cluster_3 vs Cluster_1
APPBP2	ENSG00000062725.8	0.0158775	0.0254876	Not Sig	Cluster_3 vs Cluster_1
APPL1	ENSG00000157500.9	0.46413	0.522033	Not Sig	Cluster_3 vs Cluster_1
APPL2	ENSG00000136044.10	0.000360055	0.000825283	Not Sig	Cluster_3 vs Cluster_1
APRG1	ENSG00000198590.10	0.154701	0.197735	Not Sig	Cluster_3 vs Cluster_1
APRT	ENSG00000198931.9	0.000982965	0.00203722	Not Sig	Cluster_3 vs Cluster_1
APTR	ENSG00000214293.7	0.00192888	0.00376596	Not Sig	Cluster_3 vs Cluster_1
APTX	ENSG00000137074.17	9.59465e-08	4.38007e-07	Not Sig	Cluster_3 vs Cluster_1
AQP1	ENSG00000240583.9	1.57506e-33	5.93593e-32	Up-modulated	Cluster_3 vs Cluster_1
AQP11	ENSG00000178301.3	7.195e-08	3.35708e-07	Not Sig	Cluster_3 vs Cluster_1
AQP3	ENSG00000165272.13	0.0106621	0.0178298	Not Sig	Cluster_3 vs Cluster_1
AQP4	ENSG00000171885.12	0.172261	0.217637	Not Sig	Cluster_3 vs Cluster_1
AQP4-AS1	ENSG00000260372.5	2.05422e-07	8.89379e-07	Not Sig	Cluster_3 vs Cluster_1
AQP7	ENSG00000165269.11	4.72238e-07	1.92361e-06	Up-modulated	Cluster_3 vs Cluster_1
AQP9	ENSG00000103569.8	1.72282e-08	8.88341e-08	Up-modulated	Cluster_3 vs Cluster_1
AQR	ENSG00000021776.9	0.241541	0.29372	Not Sig	Cluster_3 vs Cluster_1
AR	ENSG00000169083.14	3.15697e-09	1.81356e-08	Not Sig	Cluster_3 vs Cluster_1
ARAF	ENSG00000078061.11	0.00253948	0.00482735	Not Sig	Cluster_3 vs Cluster_1
ARAP1	ENSG00000186635.13	9.59401e-08	4.38007e-07	Not Sig	Cluster_3 vs Cluster_1
ARAP2	ENSG00000047365.10	0.0720568	0.0999042	Not Sig	Cluster_3 vs Cluster_1
ARAP3	ENSG00000120318.14	1.13215e-05	3.55328e-05	Not Sig	Cluster_3 vs Cluster_1
ARC	ENSG00000198576.3	0.285436	0.340783	Not Sig	Cluster_3 vs Cluster_1
ARCN1	ENSG00000095139.12	3.73535e-06	1.28812e-05	Not Sig	Cluster_3 vs Cluster_1
AREG	ENSG00000109321.9	0.0117351	0.0194379	Not Sig	Cluster_3 vs Cluster_1
AREL1	ENSG00000119682.15	1.36467e-10	9.42055e-10	Not Sig	Cluster_3 vs Cluster_1
ARF1	ENSG00000143761.12	2.66269e-09	1.54737e-08	Not Sig	Cluster_3 vs Cluster_1
ARF3	ENSG00000134287.8	0.0737265	0.101981	Not Sig	Cluster_3 vs Cluster_1
ARF4	ENSG00000168374.9	0.0552067	0.0784334	Not Sig	Cluster_3 vs Cluster_1
ARF4-AS1	ENSG00000272146.4	0.0567151	0.0803784	Not Sig	Cluster_3 vs Cluster_1
ARF5	ENSG00000004059.9	0.00839573	0.0143205	Not Sig	Cluster_3 vs Cluster_1
ARF6	ENSG00000165527.6	0.000211842	0.000511392	Not Sig	Cluster_3 vs Cluster_1
ARFGAP1	ENSG00000101199.11	0.00553409	0.00979489	Not Sig	Cluster_3 vs Cluster_1
ARFGAP2	ENSG00000149182.13	9.76509e-05	0.000253579	Not Sig	Cluster_3 vs Cluster_1
ARFGAP3	ENSG00000242247.9	0.00907274	0.0153609	Not Sig	Cluster_3 vs Cluster_1
ARFGEF1	ENSG00000066777.7	0.0561397	0.079607	Not Sig	Cluster_3 vs Cluster_1
ARFGEF1-DT	ENSG00000271966.1	5.5618e-08	2.64366e-07	Not Sig	Cluster_3 vs Cluster_1
ARFGEF2	ENSG00000124198.8	0.868641	0.890204	Not Sig	Cluster_3 vs Cluster_1
ARFGEF3	ENSG00000112379.8	0.00041807	0.000944641	Not Sig	Cluster_3 vs Cluster_1
ARFIP1	ENSG00000164144.13	0.787235	0.820428	Not Sig	Cluster_3 vs Cluster_1
ARFIP2	ENSG00000132254.11	1.7442e-13	1.62643e-12	Not Sig	Cluster_3 vs Cluster_1
ARFRP1	ENSG00000101246.18	0.28798	0.343433	Not Sig	Cluster_3 vs Cluster_1
ARG2	ENSG00000081181.6	5.14842e-05	0.000140945	Not Sig	Cluster_3 vs Cluster_1
ARGLU1	ENSG00000134884.12	7.28108e-05	0.000193674	Not Sig	Cluster_3 vs Cluster_1
ARHGAP1	ENSG00000175220.10	0.000511367	0.00113497	Not Sig	Cluster_3 vs Cluster_1
ARHGAP10	ENSG00000071205.10	1.34957e-29	3.91538e-28	Up-modulated	Cluster_3 vs Cluster_1
ARHGAP11A	ENSG00000198826.9	0.131484	0.171011	Not Sig	Cluster_3 vs Cluster_1
ARHGAP12	ENSG00000165322.16	0.0859197	0.116869	Not Sig	Cluster_3 vs Cluster_1
ARHGAP15	ENSG00000075884.11	2.35829e-20	3.7465e-19	Up-modulated	Cluster_3 vs Cluster_1
ARHGAP17	ENSG00000140750.15	0.0249957	0.0383335	Not Sig	Cluster_3 vs Cluster_1
ARHGAP18	ENSG00000146376.9	0.285357	0.340709	Not Sig	Cluster_3 vs Cluster_1
ARHGAP19	ENSG00000213390.9	8.28472e-05	0.000217963	Not Sig	Cluster_3 vs Cluster_1
ARHGAP20	ENSG00000137727.11	5.48564e-28	1.44203e-26	Up-modulated	Cluster_3 vs Cluster_1
ARHGAP21	ENSG00000107863.15	0.0196174	0.0308382	Not Sig	Cluster_3 vs Cluster_1
ARHGAP22	ENSG00000128805.13	2.69948e-23	5.2106e-22	Up-modulated	Cluster_3 vs Cluster_1
ARHGAP23	ENSG00000275832.3	3.0079e-38	1.61713e-36	Up-modulated	Cluster_3 vs Cluster_1
ARHGAP24	ENSG00000138639.16	9.79595e-28	2.51941e-26	Up-modulated	Cluster_3 vs Cluster_1
ARHGAP25	ENSG00000163219.10	2.57545e-15	2.80252e-14	Up-modulated	Cluster_3 vs Cluster_1
ARHGAP26	ENSG00000145819.14	0.118942	0.156362	Not Sig	Cluster_3 vs Cluster_1
ARHGAP27	ENSG00000159314.10	0.18372	0.230469	Not Sig	Cluster_3 vs Cluster_1
ARHGAP27P1-BPTFP1-KPNA2P3	ENSG00000215769.7	0.000597102	0.00130396	Not Sig	Cluster_3 vs Cluster_1
ARHGAP28	ENSG00000088756.11	0.00190816	0.00373047	Not Sig	Cluster_3 vs Cluster_1
ARHGAP28-AS1	ENSG00000266441.1	0.00936907	0.015819	Not Sig	Cluster_3 vs Cluster_1
ARHGAP29	ENSG00000137962.11	0.220344	0.270972	Not Sig	Cluster_3 vs Cluster_1
ARHGAP30	ENSG00000186517.12	1.21906e-14	1.25615e-13	Up-modulated	Cluster_3 vs Cluster_1
ARHGAP31	ENSG00000031081.9	4.70645e-27	1.16027e-25	Up-modulated	Cluster_3 vs Cluster_1
ARHGAP31-AS1	ENSG00000241155.1	0.681377	0.726741	Not Sig	Cluster_3 vs Cluster_1
ARHGAP32	ENSG00000134909.17	8.06855e-08	3.73082e-07	Not Sig	Cluster_3 vs Cluster_1
ARHGAP33	ENSG00000004777.17	0.000202566	0.000490551	Not Sig	Cluster_3 vs Cluster_1
ARHGAP35	ENSG00000160007.16	0.428935	0.487462	Not Sig	Cluster_3 vs Cluster_1
ARHGAP39	ENSG00000147799.10	3.14739e-07	1.31709e-06	Not Sig	Cluster_3 vs Cluster_1
ARHGAP4	ENSG00000089820.14	1.03901e-09	6.37885e-09	Not Sig	Cluster_3 vs Cluster_1
ARHGAP40	ENSG00000124143.9	0.00440207	0.00796315	Not Sig	Cluster_3 vs Cluster_1
ARHGAP42	ENSG00000165895.16	9.95922e-09	5.33026e-08	Not Sig	Cluster_3 vs Cluster_1
ARHGAP42-AS1	ENSG00000248027.1	0.965325	0.970885	Not Sig	Cluster_3 vs Cluster_1
ARHGAP44	ENSG00000006740.15	0.735808	0.775281	Not Sig	Cluster_3 vs Cluster_1
ARHGAP45	ENSG00000180448.9	0.0128777	0.0211667	Not Sig	Cluster_3 vs Cluster_1
ARHGAP5	ENSG00000100852.11	0.0133975	0.0219207	Not Sig	Cluster_3 vs Cluster_1
ARHGAP5-AS1	ENSG00000258655.2	1.94769e-07	8.46889e-07	Not Sig	Cluster_3 vs Cluster_1
ARHGAP6	ENSG00000047648.20	0.00195577	0.00381259	Not Sig	Cluster_3 vs Cluster_1
ARHGAP8	ENSG00000241484.8	4.42018e-06	1.49982e-05	Not Sig	Cluster_3 vs Cluster_1
ARHGAP9	ENSG00000123329.16	8.88333e-12	7.02691e-11	Up-modulated	Cluster_3 vs Cluster_1
ARHGDIA	ENSG00000141522.10	5.57432e-12	4.49727e-11	Not Sig	Cluster_3 vs Cluster_1
ARHGDIB	ENSG00000111348.7	9.67185e-08	4.41214e-07	Not Sig	Cluster_3 vs Cluster_1
ARHGDIG	ENSG00000242173.7	0.353556	0.411326	Not Sig	Cluster_3 vs Cluster_1
ARHGEF1	ENSG00000076928.16	0.555125	0.609865	Not Sig	Cluster_3 vs Cluster_1
ARHGEF10	ENSG00000104728.14	0.00926209	0.0156565	Not Sig	Cluster_3 vs Cluster_1
ARHGEF10L	ENSG00000074964.15	7.70161e-05	0.000203862	Not Sig	Cluster_3 vs Cluster_1
ARHGEF11	ENSG00000132694.17	0.703067	0.745904	Not Sig	Cluster_3 vs Cluster_1
ARHGEF12	ENSG00000196914.7	0.68676	0.731499	Not Sig	Cluster_3 vs Cluster_1
ARHGEF15	ENSG00000198844.9	6.69845e-17	8.19311e-16	Up-modulated	Cluster_3 vs Cluster_1
ARHGEF16	ENSG00000130762.13	1.08106e-12	9.34787e-12	Not Sig	Cluster_3 vs Cluster_1
ARHGEF17	ENSG00000110237.3	2.54753e-19	3.77018e-18	Not Sig	Cluster_3 vs Cluster_1
ARHGEF17-AS1	ENSG00000257038.1	0.544733	0.600102	Not Sig	Cluster_3 vs Cluster_1
ARHGEF18	ENSG00000104880.16	0.707316	0.749618	Not Sig	Cluster_3 vs Cluster_1
ARHGEF19	ENSG00000142632.15	0.137709	0.178169	Not Sig	Cluster_3 vs Cluster_1
ARHGEF2	ENSG00000116584.16	1.75635e-32	6.14465e-31	Up-modulated	Cluster_3 vs Cluster_1
ARHGEF25	ENSG00000240771.5	1.24679e-37	6.44808e-36	Up-modulated	Cluster_3 vs Cluster_1
ARHGEF26	ENSG00000114790.11	1.15812e-09	7.06455e-09	Not Sig	Cluster_3 vs Cluster_1
ARHGEF26-AS1	ENSG00000243069.6	0.010284	0.0172338	Not Sig	Cluster_3 vs Cluster_1
ARHGEF28	ENSG00000214944.8	3.28226e-14	3.24741e-13	Up-modulated	Cluster_3 vs Cluster_1
ARHGEF3	ENSG00000163947.10	0.328284	0.385483	Not Sig	Cluster_3 vs Cluster_1
ARHGEF33	ENSG00000214694.9	0.689366	0.733741	Not Sig	Cluster_3 vs Cluster_1
ARHGEF34P	ENSG00000204959.4	0.0196131	0.030834	Not Sig	Cluster_3 vs Cluster_1
ARHGEF35	ENSG00000213214.4	0.0684729	0.0953753	Not Sig	Cluster_3 vs Cluster_1
ARHGEF35-AS1	ENSG00000244198.4	0.00514755	0.00917048	Not Sig	Cluster_3 vs Cluster_1
ARHGEF37	ENSG00000183111.10	0.254699	0.308008	Not Sig	Cluster_3 vs Cluster_1
ARHGEF38	ENSG00000236699.7	1.72742e-07	7.57516e-07	Not Sig	Cluster_3 vs Cluster_1
ARHGEF38-IT1	ENSG00000249885.1	3.4554e-05	9.82125e-05	Not Sig	Cluster_3 vs Cluster_1
ARHGEF39	ENSG00000137135.16	0.00668611	0.0116391	Not Sig	Cluster_3 vs Cluster_1
ARHGEF4	ENSG00000136002.15	7.87742e-07	3.10143e-06	Not Sig	Cluster_3 vs Cluster_1
ARHGEF40	ENSG00000165801.8	7.58565e-41	4.97828e-39	Up-modulated	Cluster_3 vs Cluster_1
ARHGEF4-AS1	ENSG00000233221.5	0.252344	0.305549	Not Sig	Cluster_3 vs Cluster_1
ARHGEF5	ENSG00000050327.13	2.96771e-05	8.52551e-05	Not Sig	Cluster_3 vs Cluster_1
ARHGEF6	ENSG00000129675.14	5.85486e-26	1.3474e-24	Up-modulated	Cluster_3 vs Cluster_1
ARHGEF7	ENSG00000102606.16	7.62344e-08	3.54222e-07	Not Sig	Cluster_3 vs Cluster_1
ARHGEF9	ENSG00000131089.12	0.0260199	0.0397313	Not Sig	Cluster_3 vs Cluster_1
ARID1A	ENSG00000117713.16	0.00206835	0.00401027	Not Sig	Cluster_3 vs Cluster_1
ARID1B	ENSG00000049618.20	0.8592	0.88235	Not Sig	Cluster_3 vs Cluster_1
ARID2	ENSG00000189079.14	0.044386	0.0642838	Not Sig	Cluster_3 vs Cluster_1
ARID3A	ENSG00000116017.9	0.000208331	0.000503615	Not Sig	Cluster_3 vs Cluster_1
ARID3B	ENSG00000179361.16	0.00103852	0.00214163	Not Sig	Cluster_3 vs Cluster_1
ARID4A	ENSG00000032219.17	0.0196511	0.0308862	Not Sig	Cluster_3 vs Cluster_1
ARID4B	ENSG00000054267.19	0.506535	0.56385	Not Sig	Cluster_3 vs Cluster_1
ARID5A	ENSG00000196843.14	1.52297e-15	1.69603e-14	Up-modulated	Cluster_3 vs Cluster_1
ARID5B	ENSG00000150347.13	0.493074	0.550586	Not Sig	Cluster_3 vs Cluster_1
ARIH1	ENSG00000166233.11	0.548215	0.60317	Not Sig	Cluster_3 vs Cluster_1
ARIH2	ENSG00000177479.18	4.32685e-05	0.000120358	Not Sig	Cluster_3 vs Cluster_1
ARIH2OS	ENSG00000221883.2	0.000329832	0.000762833	Not Sig	Cluster_3 vs Cluster_1
ARL1	ENSG00000120805.12	0.00228292	0.00438785	Not Sig	Cluster_3 vs Cluster_1
ARL10	ENSG00000175414.6	9.98224e-19	1.42415e-17	Up-modulated	Cluster_3 vs Cluster_1
ARL11	ENSG00000152213.3	5.55149e-20	8.63202e-19	Up-modulated	Cluster_3 vs Cluster_1
ARL13B	ENSG00000169379.14	0.796434	0.828518	Not Sig	Cluster_3 vs Cluster_1
ARL14EP	ENSG00000152219.4	0.344164	0.401725	Not Sig	Cluster_3 vs Cluster_1
ARL15	ENSG00000185305.9	0.0386992	0.0567824	Not Sig	Cluster_3 vs Cluster_1
ARL16	ENSG00000214087.7	0.000989015	0.00204931	Not Sig	Cluster_3 vs Cluster_1
ARL17A	ENSG00000185829.14	0.00652878	0.0113902	Not Sig	Cluster_3 vs Cluster_1
ARL17B	ENSG00000228696.7	0.581993	0.634756	Not Sig	Cluster_3 vs Cluster_1
ARL2	ENSG00000213465.6	0.876017	0.896411	Not Sig	Cluster_3 vs Cluster_1
ARL2BP	ENSG00000102931.6	2.67862e-05	7.78195e-05	Not Sig	Cluster_3 vs Cluster_1
ARL3	ENSG00000138175.8	0.0106692	0.017837	Not Sig	Cluster_3 vs Cluster_1
ARL4A	ENSG00000122644.11	2.34497e-05	6.87986e-05	Not Sig	Cluster_3 vs Cluster_1
ARL4AP2	ENSG00000248780.1	0.0223162	0.0345865	Not Sig	Cluster_3 vs Cluster_1
ARL4C	ENSG00000188042.7	9.52128e-26	2.15213e-24	Up-modulated	Cluster_3 vs Cluster_1
ARL4D	ENSG00000175906.4	2.45694e-05	7.17845e-05	Not Sig	Cluster_3 vs Cluster_1
ARL5A	ENSG00000162980.15	0.806244	0.836985	Not Sig	Cluster_3 vs Cluster_1
ARL5B	ENSG00000165997.4	0.70426	0.746953	Not Sig	Cluster_3 vs Cluster_1
ARL6	ENSG00000113966.8	0.929923	0.941249	Not Sig	Cluster_3 vs Cluster_1
ARL6IP1	ENSG00000170540.13	3.06654e-07	1.28552e-06	Not Sig	Cluster_3 vs Cluster_1
ARL6IP4	ENSG00000182196.12	0.0117546	0.0194652	Not Sig	Cluster_3 vs Cluster_1
ARL6IP5	ENSG00000144746.6	0.799879	0.83142	Not Sig	Cluster_3 vs Cluster_1
ARL6IP6	ENSG00000177917.9	0.286064	0.341382	Not Sig	Cluster_3 vs Cluster_1
ARL8A	ENSG00000143862.6	0.000923309	0.00192743	Not Sig	Cluster_3 vs Cluster_1
ARL8B	ENSG00000134108.11	0.0161015	0.025821	Not Sig	Cluster_3 vs Cluster_1
ARL9	ENSG00000196503.2	0.363392	0.421763	Not Sig	Cluster_3 vs Cluster_1
ARLNC1	ENSG00000260896.4	0.00041774	0.000944007	Down-modulated	Cluster_3 vs Cluster_1
ARMC1	ENSG00000104442.8	0.0794213	0.109011	Not Sig	Cluster_3 vs Cluster_1
ARMC10	ENSG00000170632.12	0.132641	0.172345	Not Sig	Cluster_3 vs Cluster_1
ARMC12	ENSG00000157343.7	0.000728121	0.00155861	Not Sig	Cluster_3 vs Cluster_1
ARMC2	ENSG00000118690.11	0.019291	0.0303803	Not Sig	Cluster_3 vs Cluster_1
ARMC3	ENSG00000165309.12	0.60498	0.656442	Not Sig	Cluster_3 vs Cluster_1
ARMC5	ENSG00000140691.15	5.06116e-06	1.69854e-05	Not Sig	Cluster_3 vs Cluster_1
ARMC6	ENSG00000105676.12	1.57771e-11	1.21468e-10	Not Sig	Cluster_3 vs Cluster_1
ARMC7	ENSG00000125449.5	0.035567	0.052592	Not Sig	Cluster_3 vs Cluster_1
ARMC8	ENSG00000114098.16	0.795642	0.827921	Not Sig	Cluster_3 vs Cluster_1
ARMC9	ENSG00000135931.16	3.26407e-09	1.86907e-08	Not Sig	Cluster_3 vs Cluster_1
ARMCX1	ENSG00000126947.10	2.70406e-06	9.61218e-06	Not Sig	Cluster_3 vs Cluster_1
ARMCX2	ENSG00000184867.12	0.363652	0.422014	Not Sig	Cluster_3 vs Cluster_1
ARMCX3	ENSG00000102401.18	0.00258939	0.00491241	Not Sig	Cluster_3 vs Cluster_1
ARMCX4	ENSG00000196440.10	0.00617752	0.010822	Not Sig	Cluster_3 vs Cluster_1
ARMCX5	ENSG00000125962.13	0.000115487	0.000294632	Not Sig	Cluster_3 vs Cluster_1
ARMCX5-GPRASP2	ENSG00000271147.6	0.000488979	0.00108947	Not Sig	Cluster_3 vs Cluster_1
ARMCX6	ENSG00000198960.9	0.477027	0.534707	Not Sig	Cluster_3 vs Cluster_1
ARMH1	ENSG00000198520.9	0.0688289	0.0958172	Not Sig	Cluster_3 vs Cluster_1
ARMH3	ENSG00000120029.11	0.0039041	0.00713832	Not Sig	Cluster_3 vs Cluster_1
ARMH4	ENSG00000139971.14	1.17954e-30	3.63841e-29	Up-modulated	Cluster_3 vs Cluster_1
ARMT1	ENSG00000146476.9	0.441506	0.499598	Not Sig	Cluster_3 vs Cluster_1
ARNILA	ENSG00000235072.2	0.313782	0.370327	Not Sig	Cluster_3 vs Cluster_1
ARNT	ENSG00000143437.19	0.0131138	0.0215026	Not Sig	Cluster_3 vs Cluster_1
ARNT2	ENSG00000172379.17	0.400381	0.458956	Not Sig	Cluster_3 vs Cluster_1
ARNT2-DT	ENSG00000259495.2	0.783797	0.817811	Not Sig	Cluster_3 vs Cluster_1
ARNTL	ENSG00000133794.16	0.0009746	0.00202231	Not Sig	Cluster_3 vs Cluster_1
ARNTL2	ENSG00000029153.13	1.80012e-24	3.78144e-23	Up-modulated	Cluster_3 vs Cluster_1
ARPC1A	ENSG00000241685.7	0.0595802	0.0841069	Not Sig	Cluster_3 vs Cluster_1
ARPC1B	ENSG00000130429.11	9.35412e-15	9.72828e-14	Not Sig	Cluster_3 vs Cluster_1
ARPC2	ENSG00000163466.14	8.26544e-16	9.36913e-15	Not Sig	Cluster_3 vs Cluster_1
ARPC3	ENSG00000111229.14	0.0149047	0.024064	Not Sig	Cluster_3 vs Cluster_1
ARPC3P3	ENSG00000256745.1	0.0124918	0.0205839	Not Sig	Cluster_3 vs Cluster_1
ARPC4	ENSG00000241553.11	0.153702	0.19659	Not Sig	Cluster_3 vs Cluster_1
ARPC4-TTLL3	ENSG00000250151.8	0.0274766	0.0417546	Not Sig	Cluster_3 vs Cluster_1
ARPC5	ENSG00000162704.14	2.1993e-08	1.1153e-07	Not Sig	Cluster_3 vs Cluster_1
ARPC5L	ENSG00000136950.12	0.000354607	0.000814393	Not Sig	Cluster_3 vs Cluster_1
ARPIN	ENSG00000242498.6	0.710807	0.752689	Not Sig	Cluster_3 vs Cluster_1
ARPIN-AP3S2	ENSG00000250021.6	0.142994	0.184256	Not Sig	Cluster_3 vs Cluster_1
ARPP19	ENSG00000128989.9	0.0866468	0.11774	Not Sig	Cluster_3 vs Cluster_1
ARR3	ENSG00000120500.16	0.000406133	0.000920729	Not Sig	Cluster_3 vs Cluster_1
ARRB1	ENSG00000137486.15	0.524977	0.580994	Not Sig	Cluster_3 vs Cluster_1
ARRB2	ENSG00000141480.16	2.53057e-05	7.37922e-05	Not Sig	Cluster_3 vs Cluster_1
ARRDC1	ENSG00000197070.12	0.011628	0.019269	Not Sig	Cluster_3 vs Cluster_1
ARRDC1-AS1	ENSG00000203993.4	1.17658e-07	5.29126e-07	Not Sig	Cluster_3 vs Cluster_1
ARRDC2	ENSG00000105643.8	1.18314e-16	1.42426e-15	Up-modulated	Cluster_3 vs Cluster_1
ARRDC3	ENSG00000113369.7	5.03897e-10	3.23227e-09	Not Sig	Cluster_3 vs Cluster_1
ARRDC3-AS1	ENSG00000281357.1	0.120477	0.158154	Not Sig	Cluster_3 vs Cluster_1
ARRDC4	ENSG00000140450.8	0.071403	0.099041	Not Sig	Cluster_3 vs Cluster_1
ARSA	ENSG00000100299.16	0.00435121	0.00788538	Not Sig	Cluster_3 vs Cluster_1
ARSB	ENSG00000113273.14	1.01389e-11	7.99682e-11	Not Sig	Cluster_3 vs Cluster_1
ARSD	ENSG00000006756.14	0.00184142	0.00361075	Not Sig	Cluster_3 vs Cluster_1
ARSG	ENSG00000141337.11	0.00212906	0.00411341	Not Sig	Cluster_3 vs Cluster_1
ARSI	ENSG00000183876.8	2.23608e-36	1.07197e-34	Up-modulated	Cluster_3 vs Cluster_1
ARSJ	ENSG00000180801.12	2.08463e-05	6.1889e-05	Not Sig	Cluster_3 vs Cluster_1
ARSK	ENSG00000164291.15	0.0336895	0.050116	Not Sig	Cluster_3 vs Cluster_1
ARSL	ENSG00000157399.13	2.83109e-07	1.1955e-06	Not Sig	Cluster_3 vs Cluster_1
ART3	ENSG00000156219.15	2.22239e-05	6.55251e-05	Down-modulated	Cluster_3 vs Cluster_1
ART4	ENSG00000111339.9	0.00432983	0.00785536	Not Sig	Cluster_3 vs Cluster_1
ART5	ENSG00000167311.12	9.28241e-15	9.65898e-14	Up-modulated	Cluster_3 vs Cluster_1
ARTN	ENSG00000117407.15	0.0311569	0.0467537	Not Sig	Cluster_3 vs Cluster_1
ARV1	ENSG00000173409.12	1.49509e-05	4.56661e-05	Not Sig	Cluster_3 vs Cluster_1
ARVCF	ENSG00000099889.12	2.90372e-09	1.67669e-08	Not Sig	Cluster_3 vs Cluster_1
ARX	ENSG00000004848.6	1.1499e-06	4.38926e-06	Down-modulated	Cluster_3 vs Cluster_1
AS3MT	ENSG00000214435.6	0.0248916	0.0381861	Not Sig	Cluster_3 vs Cluster_1
ASAH1	ENSG00000104763.16	0.011205	0.0186444	Not Sig	Cluster_3 vs Cluster_1
ASAH1-AS1	ENSG00000245281.5	0.0180258	0.0286295	Not Sig	Cluster_3 vs Cluster_1
ASAH2	ENSG00000188611.13	0.330363	0.387709	Not Sig	Cluster_3 vs Cluster_1
ASAH2B	ENSG00000204147.8	1.13758e-06	4.34921e-06	Not Sig	Cluster_3 vs Cluster_1
ASAP1	ENSG00000153317.13	5.37266e-16	6.15237e-15	Not Sig	Cluster_3 vs Cluster_1
ASAP2	ENSG00000151693.8	0.711544	0.75326	Not Sig	Cluster_3 vs Cluster_1
ASAP3	ENSG00000088280.17	0.0801327	0.109868	Not Sig	Cluster_3 vs Cluster_1
ASB1	ENSG00000065802.10	0.00230386	0.00442364	Not Sig	Cluster_3 vs Cluster_1
ASB13	ENSG00000196372.11	0.00940667	0.0158741	Not Sig	Cluster_3 vs Cluster_1
ASB14	ENSG00000239388.7	0.610392	0.661634	Not Sig	Cluster_3 vs Cluster_1
ASB16	ENSG00000161664.5	0.775113	0.810235	Not Sig	Cluster_3 vs Cluster_1
ASB16-AS1	ENSG00000267080.4	0.00578902	0.010211	Not Sig	Cluster_3 vs Cluster_1
ASB2	ENSG00000100628.10	1.81869e-54	5.40832e-52	Up-modulated	Cluster_3 vs Cluster_1
ASB3	ENSG00000115239.20	4.16261e-07	1.7096e-06	Not Sig	Cluster_3 vs Cluster_1
ASB5	ENSG00000164122.7	4.25731e-17	5.30269e-16	Up-modulated	Cluster_3 vs Cluster_1
ASB6	ENSG00000148331.10	0.000178535	0.000437926	Not Sig	Cluster_3 vs Cluster_1
ASB7	ENSG00000183475.11	0.219121	0.269626	Not Sig	Cluster_3 vs Cluster_1
ASB8	ENSG00000177981.9	0.567734	0.62134	Not Sig	Cluster_3 vs Cluster_1
ASB9	ENSG00000102048.14	0.366077	0.424388	Not Sig	Cluster_3 vs Cluster_1
ASCC1	ENSG00000138303.16	0.870033	0.891438	Not Sig	Cluster_3 vs Cluster_1
ASCC2	ENSG00000100325.13	0.000661762	0.0014304	Not Sig	Cluster_3 vs Cluster_1
ASCC3	ENSG00000112249.12	0.110662	0.146645	Not Sig	Cluster_3 vs Cluster_1
ASCL1	ENSG00000139352.3	0.000106957	0.000274821	Down-modulated	Cluster_3 vs Cluster_1
ASCL2	ENSG00000183734.4	4.10297e-06	1.40043e-05	Up-modulated	Cluster_3 vs Cluster_1
ASF1A	ENSG00000111875.7	0.22468	0.275593	Not Sig	Cluster_3 vs Cluster_1
ASF1B	ENSG00000105011.7	0.00540012	0.00958186	Not Sig	Cluster_3 vs Cluster_1
ASGR1	ENSG00000141505.10	0.506553	0.56385	Not Sig	Cluster_3 vs Cluster_1
ASH1L	ENSG00000116539.9	0.907722	0.923097	Not Sig	Cluster_3 vs Cluster_1
ASH1L-AS1	ENSG00000235919.4	0.00157037	0.00312269	Not Sig	Cluster_3 vs Cluster_1
ASH2L	ENSG00000129691.14	0.695143	0.739063	Not Sig	Cluster_3 vs Cluster_1
ASIC1	ENSG00000110881.10	0.00375104	0.00688162	Not Sig	Cluster_3 vs Cluster_1
ASIC3	ENSG00000213199.6	0.00797753	0.0136733	Not Sig	Cluster_3 vs Cluster_1
ASL	ENSG00000126522.15	3.35547e-05	9.55865e-05	Not Sig	Cluster_3 vs Cluster_1
ASMTL	ENSG00000169093.13	0.0582933	0.0824125	Not Sig	Cluster_3 vs Cluster_1
ASMTL-AS1	ENSG00000236017.6	0.0010864	0.00223022	Not Sig	Cluster_3 vs Cluster_1
ASNS	ENSG00000070669.15	0.00746598	0.0128672	Not Sig	Cluster_3 vs Cluster_1
ASNSD1	ENSG00000138381.8	0.255098	0.308412	Not Sig	Cluster_3 vs Cluster_1
ASPA	ENSG00000108381.9	1.17898e-21	2.03799e-20	Up-modulated	Cluster_3 vs Cluster_1
ASPG	ENSG00000166183.14	0.574329	0.627584	Not Sig	Cluster_3 vs Cluster_1
ASPH	ENSG00000198363.14	0.0151488	0.0244229	Not Sig	Cluster_3 vs Cluster_1
ASPHD1	ENSG00000174939.9	0.00215815	0.00416655	Not Sig	Cluster_3 vs Cluster_1
ASPHD2	ENSG00000128203.6	9.43584e-05	0.000245634	Not Sig	Cluster_3 vs Cluster_1
ASPM	ENSG00000066279.15	0.27341	0.327927	Not Sig	Cluster_3 vs Cluster_1
ASPN	ENSG00000106819.10	1.72857e-28	4.7472e-27	Up-modulated	Cluster_3 vs Cluster_1
ASPRV1	ENSG00000244617.2	0.525902	0.581882	Not Sig	Cluster_3 vs Cluster_1
ASPSCR1	ENSG00000169696.14	0.000287363	0.000674052	Not Sig	Cluster_3 vs Cluster_1
ASRGL1	ENSG00000162174.11	0.000263184	0.000623386	Not Sig	Cluster_3 vs Cluster_1
ASS1	ENSG00000130707.16	6.05088e-10	3.8374e-09	Up-modulated	Cluster_3 vs Cluster_1
ASS1P12	ENSG00000237437.1	0.103114	0.137553	Not Sig	Cluster_3 vs Cluster_1
ASTE1	ENSG00000034533.10	0.709404	0.751413	Not Sig	Cluster_3 vs Cluster_1
ASTN1	ENSG00000152092.14	2.04213e-19	3.05789e-18	Up-modulated	Cluster_3 vs Cluster_1
ASTN2	ENSG00000148219.15	0.00881985	0.0149727	Not Sig	Cluster_3 vs Cluster_1
ASXL1	ENSG00000171456.15	0.00517917	0.00921904	Not Sig	Cluster_3 vs Cluster_1
ASXL2	ENSG00000143970.15	0.0324364	0.0484751	Not Sig	Cluster_3 vs Cluster_1
ASXL3	ENSG00000141431.8	2.84163e-21	4.78178e-20	Up-modulated	Cluster_3 vs Cluster_1
ATAD1	ENSG00000138138.12	0.0466283	0.0672397	Not Sig	Cluster_3 vs Cluster_1
ATAD2	ENSG00000156802.11	1.51987e-05	4.63989e-05	Not Sig	Cluster_3 vs Cluster_1
ATAD2B	ENSG00000119778.13	0.615092	0.666084	Not Sig	Cluster_3 vs Cluster_1
ATAD3A	ENSG00000197785.12	0.000621264	0.00135115	Not Sig	Cluster_3 vs Cluster_1
ATAD3B	ENSG00000160072.18	0.00352954	0.0065085	Not Sig	Cluster_3 vs Cluster_1
ATAD3C	ENSG00000215915.8	0.000536555	0.00118617	Not Sig	Cluster_3 vs Cluster_1
ATAD5	ENSG00000176208.7	0.0863929	0.117428	Not Sig	Cluster_3 vs Cluster_1
ATAT1	ENSG00000137343.16	1.50016e-14	1.53336e-13	Not Sig	Cluster_3 vs Cluster_1
ATCAY	ENSG00000167654.16	5.74156e-25	1.24033e-23	Up-modulated	Cluster_3 vs Cluster_1
ATE1	ENSG00000107669.16	0.282167	0.337388	Not Sig	Cluster_3 vs Cluster_1
ATE1-AS1	ENSG00000226864.1	0.0240339	0.0369626	Not Sig	Cluster_3 vs Cluster_1
ATF1	ENSG00000123268.7	0.623745	0.673715	Not Sig	Cluster_3 vs Cluster_1
ATF2	ENSG00000115966.15	0.620956	0.671327	Not Sig	Cluster_3 vs Cluster_1
ATF3	ENSG00000162772.15	0.986767	0.988935	Not Sig	Cluster_3 vs Cluster_1
ATF4	ENSG00000128272.13	0.0002873	0.000674049	Not Sig	Cluster_3 vs Cluster_1
ATF5	ENSG00000169136.7	1.26984e-05	3.93673e-05	Not Sig	Cluster_3 vs Cluster_1
ATF6	ENSG00000118217.5	0.639971	0.689146	Not Sig	Cluster_3 vs Cluster_1
ATF6B	ENSG00000213676.9	1.32124e-07	5.89586e-07	Not Sig	Cluster_3 vs Cluster_1
ATF7	ENSG00000170653.17	0.539559	0.594985	Not Sig	Cluster_3 vs Cluster_1
ATF7IP	ENSG00000171681.11	0.280858	0.336012	Not Sig	Cluster_3 vs Cluster_1
ATF7IP2	ENSG00000166669.12	0.928447	0.940054	Not Sig	Cluster_3 vs Cluster_1
ATF7-NPFF	ENSG00000267281.2	0.12677	0.16549	Not Sig	Cluster_3 vs Cluster_1
ATG10	ENSG00000152348.14	0.000564303	0.00123932	Not Sig	Cluster_3 vs Cluster_1
ATG101	ENSG00000123395.13	0.0173856	0.0276912	Not Sig	Cluster_3 vs Cluster_1
ATG12	ENSG00000145782.11	0.0455304	0.0657954	Not Sig	Cluster_3 vs Cluster_1
ATG13	ENSG00000175224.15	0.0002963	0.00069252	Not Sig	Cluster_3 vs Cluster_1
ATG14	ENSG00000126775.8	0.185345	0.232316	Not Sig	Cluster_3 vs Cluster_1
ATG16L1	ENSG00000085978.20	0.00197996	0.00385777	Not Sig	Cluster_3 vs Cluster_1
ATG16L2	ENSG00000168010.9	0.095774	0.128694	Not Sig	Cluster_3 vs Cluster_1
ATG2A	ENSG00000110046.11	3.48793e-07	1.4513e-06	Not Sig	Cluster_3 vs Cluster_1
ATG2B	ENSG00000066739.10	0.0136263	0.0222434	Not Sig	Cluster_3 vs Cluster_1
ATG3	ENSG00000144848.9	0.493852	0.551325	Not Sig	Cluster_3 vs Cluster_1
ATG4A	ENSG00000101844.16	6.30272e-05	0.00016992	Not Sig	Cluster_3 vs Cluster_1
ATG4B	ENSG00000168397.15	0.000813675	0.00172027	Not Sig	Cluster_3 vs Cluster_1
ATG4C	ENSG00000125703.13	0.0846771	0.115302	Not Sig	Cluster_3 vs Cluster_1
ATG4D	ENSG00000130734.8	1.85023e-16	2.19947e-15	Not Sig	Cluster_3 vs Cluster_1
ATG5	ENSG00000057663.11	0.0509598	0.0729772	Not Sig	Cluster_3 vs Cluster_1
ATG7	ENSG00000197548.11	0.890996	0.909094	Not Sig	Cluster_3 vs Cluster_1
ATG9A	ENSG00000198925.9	0.0110005	0.0183248	Not Sig	Cluster_3 vs Cluster_1
ATG9B	ENSG00000181652.17	0.020014	0.0313942	Not Sig	Cluster_3 vs Cluster_1
ATIC	ENSG00000138363.13	0.0569826	0.0807214	Not Sig	Cluster_3 vs Cluster_1
ATL1	ENSG00000198513.10	0.552825	0.607609	Not Sig	Cluster_3 vs Cluster_1
ATL2	ENSG00000119787.12	0.151599	0.194173	Not Sig	Cluster_3 vs Cluster_1
ATL3	ENSG00000184743.11	0.0201339	0.0315563	Not Sig	Cluster_3 vs Cluster_1
ATM	ENSG00000149311.16	0.412009	0.470614	Not Sig	Cluster_3 vs Cluster_1
ATMIN	ENSG00000166454.8	0.0162656	0.0260621	Not Sig	Cluster_3 vs Cluster_1
ATN1	ENSG00000111676.13	0.486289	0.543967	Not Sig	Cluster_3 vs Cluster_1
ATOH8	ENSG00000168874.11	8.71972e-05	0.000228492	Not Sig	Cluster_3 vs Cluster_1
ATOX1	ENSG00000177556.10	0.511077	0.568055	Not Sig	Cluster_3 vs Cluster_1
ATP10A	ENSG00000206190.10	0.0436109	0.0632817	Not Sig	Cluster_3 vs Cluster_1
ATP10D	ENSG00000145246.12	6.27267e-20	9.70581e-19	Up-modulated	Cluster_3 vs Cluster_1
ATP11A	ENSG00000068650.17	0.0155071	0.0249497	Not Sig	Cluster_3 vs Cluster_1
ATP11B	ENSG00000058063.14	0.068921	0.0959059	Not Sig	Cluster_3 vs Cluster_1
ATP11C	ENSG00000101974.13	0.0546469	0.0777067	Not Sig	Cluster_3 vs Cluster_1
ATP13A1	ENSG00000105726.15	1.31668e-08	6.93582e-08	Not Sig	Cluster_3 vs Cluster_1
ATP13A2	ENSG00000159363.16	5.84745e-12	4.70964e-11	Not Sig	Cluster_3 vs Cluster_1
ATP13A3	ENSG00000133657.13	0.089069	0.120643	Not Sig	Cluster_3 vs Cluster_1
ATP13A3-DT	ENSG00000233058.1	0.00185569	0.00363535	Not Sig	Cluster_3 vs Cluster_1
ATP1A1	ENSG00000163399.14	0.777197	0.811968	Not Sig	Cluster_3 vs Cluster_1
ATP1A1-AS1	ENSG00000203865.8	0.00482013	0.00864707	Not Sig	Cluster_3 vs Cluster_1
ATP1A2	ENSG00000018625.13	2.33912e-06	8.40756e-06	Up-modulated	Cluster_3 vs Cluster_1
ATP1A3	ENSG00000105409.14	0.680876	0.726492	Not Sig	Cluster_3 vs Cluster_1
ATP1B1	ENSG00000143153.11	6.45019e-12	5.16884e-11	Up-modulated	Cluster_3 vs Cluster_1
ATP1B2	ENSG00000129244.7	1.39276e-25	3.1075e-24	Up-modulated	Cluster_3 vs Cluster_1
ATP1B3	ENSG00000069849.9	0.618045	0.66875	Not Sig	Cluster_3 vs Cluster_1
ATP23	ENSG00000166896.6	0.668548	0.715223	Not Sig	Cluster_3 vs Cluster_1
ATP2A1	ENSG00000196296.12	0.463143	0.521077	Not Sig	Cluster_3 vs Cluster_1
ATP2A1-AS1	ENSG00000260442.4	0.034511	0.0512215	Not Sig	Cluster_3 vs Cluster_1
ATP2A2	ENSG00000174437.15	9.30925e-07	3.62244e-06	Not Sig	Cluster_3 vs Cluster_1
ATP2A3	ENSG00000074370.16	3.86592e-05	0.00010876	Not Sig	Cluster_3 vs Cluster_1
ATP2B1	ENSG00000070961.13	0.529747	0.585457	Not Sig	Cluster_3 vs Cluster_1
ATP2B1-AS1	ENSG00000271614.1	0.000970322	0.00201378	Not Sig	Cluster_3 vs Cluster_1
ATP2B4	ENSG00000058668.13	1.10799e-50	1.97077e-48	Up-modulated	Cluster_3 vs Cluster_1
ATP2C1	ENSG00000017260.18	0.00621069	0.0108721	Not Sig	Cluster_3 vs Cluster_1
ATP2C2	ENSG00000064270.11	0.00469717	0.00845038	Not Sig	Cluster_3 vs Cluster_1
ATP2C2-AS1	ENSG00000261286.1	0.824978	0.853032	Not Sig	Cluster_3 vs Cluster_1
ATP5F1A	ENSG00000152234.14	1.13736e-06	4.34921e-06	Not Sig	Cluster_3 vs Cluster_1
ATP5F1B	ENSG00000110955.7	1.48092e-07	6.55309e-07	Not Sig	Cluster_3 vs Cluster_1
ATP5F1C	ENSG00000165629.18	0.000269519	0.000636808	Not Sig	Cluster_3 vs Cluster_1
ATP5F1D	ENSG00000099624.6	0.000151403	0.000377506	Not Sig	Cluster_3 vs Cluster_1
ATP5F1E	ENSG00000124172.8	0.214103	0.264118	Not Sig	Cluster_3 vs Cluster_1
ATP5F1EP2	ENSG00000180389.6	0.673451	0.719578	Not Sig	Cluster_3 vs Cluster_1
ATP5IF1	ENSG00000130770.16	8.11135e-09	4.40443e-08	Not Sig	Cluster_3 vs Cluster_1
ATP5MC1	ENSG00000159199.12	2.02128e-05	6.01548e-05	Not Sig	Cluster_3 vs Cluster_1
ATP5MC2	ENSG00000135390.16	6.43445e-06	2.11351e-05	Not Sig	Cluster_3 vs Cluster_1
ATP5MC3	ENSG00000154518.8	7.42051e-05	0.000196997	Not Sig	Cluster_3 vs Cluster_1
ATP5ME	ENSG00000169020.8	0.000496387	0.00110429	Not Sig	Cluster_3 vs Cluster_1
ATP5MF	ENSG00000241468.6	0.0188417	0.0297788	Not Sig	Cluster_3 vs Cluster_1
ATP5MG	ENSG00000167283.6	0.000338813	0.000781233	Not Sig	Cluster_3 vs Cluster_1
ATP5MJ	ENSG00000156411.8	7.91157e-05	0.000208781	Not Sig	Cluster_3 vs Cluster_1
ATP5MK	ENSG00000173915.11	3.56914e-05	0.000101128	Not Sig	Cluster_3 vs Cluster_1
ATP5PB	ENSG00000116459.9	0.000174601	0.00042955	Not Sig	Cluster_3 vs Cluster_1
ATP5PBP5	ENSG00000254944.1	0.00722864	0.0124944	Not Sig	Cluster_3 vs Cluster_1
ATP5PD	ENSG00000167863.10	1.16042e-05	3.63003e-05	Not Sig	Cluster_3 vs Cluster_1
ATP5PF	ENSG00000154723.11	0.0529914	0.0755965	Not Sig	Cluster_3 vs Cluster_1
ATP5PO	ENSG00000241837.5	0.0252035	0.0386086	Not Sig	Cluster_3 vs Cluster_1
ATP6AP1	ENSG00000071553.15	1.84683e-07	8.05375e-07	Not Sig	Cluster_3 vs Cluster_1
ATP6AP1-DT	ENSG00000197180.2	0.0966056	0.12967	Not Sig	Cluster_3 vs Cluster_1
ATP6AP1L	ENSG00000205464.10	0.000162737	0.000402967	Not Sig	Cluster_3 vs Cluster_1
ATP6AP2	ENSG00000182220.12	0.0377743	0.0555794	Not Sig	Cluster_3 vs Cluster_1
ATP6V0A1	ENSG00000033627.13	1.24078e-05	3.85228e-05	Not Sig	Cluster_3 vs Cluster_1
ATP6V0A2	ENSG00000185344.12	0.0440835	0.0638945	Not Sig	Cluster_3 vs Cluster_1
ATP6V0B	ENSG00000117410.12	2.17196e-06	7.8587e-06	Not Sig	Cluster_3 vs Cluster_1
ATP6V0C	ENSG00000185883.9	1.12614e-06	4.30981e-06	Not Sig	Cluster_3 vs Cluster_1
ATP6V0D1	ENSG00000159720.10	0.68794	0.732469	Not Sig	Cluster_3 vs Cluster_1
ATP6V0D1-DT	ENSG00000270049.1	0.168096	0.212911	Not Sig	Cluster_3 vs Cluster_1
ATP6V0D2	ENSG00000147614.3	1.357e-07	6.04549e-07	Up-modulated	Cluster_3 vs Cluster_1
ATP6V0E1	ENSG00000113732.7	0.208194	0.257547	Not Sig	Cluster_3 vs Cluster_1
ATP6V0E2	ENSG00000171130.16	2.55777e-05	7.4536e-05	Not Sig	Cluster_3 vs Cluster_1
ATP6V0E2-AS1	ENSG00000204934.9	0.004247	0.00771047	Not Sig	Cluster_3 vs Cluster_1
ATP6V1A	ENSG00000114573.8	0.0167242	0.0267384	Not Sig	Cluster_3 vs Cluster_1
ATP6V1B1	ENSG00000116039.10	0.0688043	0.0958044	Not Sig	Cluster_3 vs Cluster_1
ATP6V1B2	ENSG00000147416.9	0.460829	0.518887	Not Sig	Cluster_3 vs Cluster_1
ATP6V1C1	ENSG00000155097.10	0.00315161	0.00587075	Not Sig	Cluster_3 vs Cluster_1
ATP6V1C2	ENSG00000143882.8	0.740257	0.779063	Not Sig	Cluster_3 vs Cluster_1
ATP6V1D	ENSG00000100554.10	0.0489106	0.0702382	Not Sig	Cluster_3 vs Cluster_1
ATP6V1E1	ENSG00000131100.11	0.993316	0.994361	Not Sig	Cluster_3 vs Cluster_1
ATP6V1E2	ENSG00000250565.5	3.44123e-08	1.68841e-07	Not Sig	Cluster_3 vs Cluster_1
ATP6V1F	ENSG00000128524.4	0.120323	0.157974	Not Sig	Cluster_3 vs Cluster_1
ATP6V1FNB	ENSG00000272899.2	0.09068	0.122616	Not Sig	Cluster_3 vs Cluster_1
ATP6V1G1	ENSG00000136888.6	7.53842e-06	2.44373e-05	Not Sig	Cluster_3 vs Cluster_1
ATP6V1G2	ENSG00000213760.9	0.762075	0.798756	Not Sig	Cluster_3 vs Cluster_1
ATP6V1H	ENSG00000047249.15	0.00101195	0.00209228	Not Sig	Cluster_3 vs Cluster_1
ATP7A	ENSG00000165240.16	0.0590462	0.0833964	Not Sig	Cluster_3 vs Cluster_1
ATP7B	ENSG00000123191.12	0.0181543	0.0288095	Not Sig	Cluster_3 vs Cluster_1
ATP8A1	ENSG00000124406.15	2.77655e-08	1.38551e-07	Not Sig	Cluster_3 vs Cluster_1
ATP8A2	ENSG00000132932.15	0.112759	0.149133	Not Sig	Cluster_3 vs Cluster_1
ATP8B1	ENSG00000081923.9	0.125206	0.16364	Not Sig	Cluster_3 vs Cluster_1
ATP8B1-AS1	ENSG00000267040.5	0.000179988	0.000441151	Not Sig	Cluster_3 vs Cluster_1
ATP8B2	ENSG00000143515.15	0.47284	0.530638	Not Sig	Cluster_3 vs Cluster_1
ATP8B3	ENSG00000130270.15	2.78399e-11	2.07621e-10	Not Sig	Cluster_3 vs Cluster_1
ATP8B4	ENSG00000104043.13	0.00437855	0.00792663	Not Sig	Cluster_3 vs Cluster_1
ATP8B5P	ENSG00000179766.16	1.95537e-15	2.15862e-14	Down-modulated	Cluster_3 vs Cluster_1
ATP9A	ENSG00000054793.12	0.00781199	0.0134101	Not Sig	Cluster_3 vs Cluster_1
ATP9B	ENSG00000166377.18	0.529838	0.585489	Not Sig	Cluster_3 vs Cluster_1
ATPAF1	ENSG00000123472.11	2.43009e-12	2.03742e-11	Not Sig	Cluster_3 vs Cluster_1
ATPAF2	ENSG00000171953.14	3.45285e-09	1.97163e-08	Not Sig	Cluster_3 vs Cluster_1
ATPSCKMT	ENSG00000150756.12	7.41708e-13	6.50815e-12	Not Sig	Cluster_3 vs Cluster_1
ATR	ENSG00000175054.13	0.0427722	0.0621927	Not Sig	Cluster_3 vs Cluster_1
ATRAID	ENSG00000138085.15	0.342753	0.400349	Not Sig	Cluster_3 vs Cluster_1
ATRN	ENSG00000088812.16	0.0933569	0.125825	Not Sig	Cluster_3 vs Cluster_1
ATRNL1	ENSG00000107518.15	6.42051e-12	5.1494e-11	Up-modulated	Cluster_3 vs Cluster_1
ATRX	ENSG00000085224.19	0.234558	0.286417	Not Sig	Cluster_3 vs Cluster_1
ATXN1	ENSG00000124788.16	0.247354	0.300252	Not Sig	Cluster_3 vs Cluster_1
ATXN10	ENSG00000130638.14	0.00596924	0.0104997	Not Sig	Cluster_3 vs Cluster_1
ATXN1-AS1	ENSG00000229931.1	0.175462	0.221357	Not Sig	Cluster_3 vs Cluster_1
ATXN1L	ENSG00000224470.6	0.00590061	0.0103915	Not Sig	Cluster_3 vs Cluster_1
ATXN2	ENSG00000204842.13	9.58563e-10	5.91166e-09	Not Sig	Cluster_3 vs Cluster_1
ATXN2-AS	ENSG00000258099.1	7.93723e-10	4.95608e-09	Not Sig	Cluster_3 vs Cluster_1
ATXN2L	ENSG00000168488.17	0.000591195	0.00129269	Not Sig	Cluster_3 vs Cluster_1
ATXN3	ENSG00000066427.20	5.75584e-06	1.91145e-05	Not Sig	Cluster_3 vs Cluster_1
ATXN7	ENSG00000163635.16	0.0104779	0.0175356	Not Sig	Cluster_3 vs Cluster_1
ATXN7L1	ENSG00000146776.13	0.324083	0.381114	Not Sig	Cluster_3 vs Cluster_1
ATXN7L2	ENSG00000162650.14	0.00102296	0.00211275	Not Sig	Cluster_3 vs Cluster_1
ATXN7L3	ENSG00000087152.14	1.6797e-07	7.38291e-07	Not Sig	Cluster_3 vs Cluster_1
ATXN7L3B	ENSG00000253719.3	4.35907e-05	0.00012113	Not Sig	Cluster_3 vs Cluster_1
AUH	ENSG00000148090.10	7.35829e-07	2.90305e-06	Not Sig	Cluster_3 vs Cluster_1
AUNIP	ENSG00000127423.9	0.00784744	0.0134625	Not Sig	Cluster_3 vs Cluster_1
AUP1	ENSG00000115307.15	3.12258e-08	1.54441e-07	Not Sig	Cluster_3 vs Cluster_1
AURKA	ENSG00000087586.16	0.00408956	0.00744411	Not Sig	Cluster_3 vs Cluster_1
AURKAIP1	ENSG00000175756.12	0.0010527	0.00216759	Not Sig	Cluster_3 vs Cluster_1
AURKB	ENSG00000178999.11	0.000220347	0.00052997	Not Sig	Cluster_3 vs Cluster_1
AURKC	ENSG00000105146.11	0.558202	0.612712	Not Sig	Cluster_3 vs Cluster_1
AUTS2	ENSG00000158321.14	0.00840199	0.0143286	Not Sig	Cluster_3 vs Cluster_1
AVEN	ENSG00000169857.6	0.828656	0.85604	Not Sig	Cluster_3 vs Cluster_1
AVIL	ENSG00000135407.9	0.133611	0.173445	Not Sig	Cluster_3 vs Cluster_1
AVL9	ENSG00000105778.16	0.000458895	0.00102665	Not Sig	Cluster_3 vs Cluster_1
AVPI1	ENSG00000119986.6	2.7004e-14	2.69502e-13	Not Sig	Cluster_3 vs Cluster_1
AVPR1A	ENSG00000166148.3	2.0305e-15	2.23637e-14	Up-modulated	Cluster_3 vs Cluster_1
AVPR2	ENSG00000126895.12	1.89969e-11	1.44446e-10	Up-modulated	Cluster_3 vs Cluster_1
AXIN1	ENSG00000103126.13	1.71078e-05	5.17313e-05	Not Sig	Cluster_3 vs Cluster_1
AXIN2	ENSG00000168646.11	0.00110679	0.00226763	Not Sig	Cluster_3 vs Cluster_1
AXL	ENSG00000167601.10	1.20101e-61	1.26987e-58	Up-modulated	Cluster_3 vs Cluster_1
AZGP1	ENSG00000160862.11	0.455551	0.513811	Not Sig	Cluster_3 vs Cluster_1
AZGP1P1	ENSG00000214313.7	0.0965061	0.129555	Not Sig	Cluster_3 vs Cluster_1
AZI2	ENSG00000163512.12	0.347377	0.404954	Not Sig	Cluster_3 vs Cluster_1
AZIN1	ENSG00000155096.12	5.83401e-05	0.000158099	Not Sig	Cluster_3 vs Cluster_1
AZIN2	ENSG00000142920.15	0.213036	0.262904	Not Sig	Cluster_3 vs Cluster_1
B2M	ENSG00000166710.16	1.55712e-08	8.10366e-08	Not Sig	Cluster_3 vs Cluster_1
B3GALNT1	ENSG00000169255.12	0.829669	0.856769	Not Sig	Cluster_3 vs Cluster_1
B3GALNT2	ENSG00000162885.11	0.491424	0.548873	Not Sig	Cluster_3 vs Cluster_1
B3GALT1	ENSG00000172318.5	3.31197e-05	9.4432e-05	Not Sig	Cluster_3 vs Cluster_1
B3GALT2	ENSG00000162630.5	4.76871e-28	1.26053e-26	Up-modulated	Cluster_3 vs Cluster_1
B3GALT4	ENSG00000235863.3	0.00245135	0.00467664	Not Sig	Cluster_3 vs Cluster_1
B3GALT5	ENSG00000183778.16	0.0173795	0.0276861	Not Sig	Cluster_3 vs Cluster_1
B3GALT6	ENSG00000176022.4	1.3881e-11	1.07523e-10	Not Sig	Cluster_3 vs Cluster_1
B3GALT9	ENSG00000214654.6	0.18114	0.227751	Not Sig	Cluster_3 vs Cluster_1
B3GAT1	ENSG00000109956.11	0.173412	0.218989	Not Sig	Cluster_3 vs Cluster_1
B3GAT1-DT	ENSG00000255545.6	0.000524695	0.00116211	Not Sig	Cluster_3 vs Cluster_1
B3GAT2	ENSG00000112309.9	0.0947677	0.127482	Not Sig	Cluster_3 vs Cluster_1
B3GAT3	ENSG00000149541.8	1.6405e-08	8.49812e-08	Not Sig	Cluster_3 vs Cluster_1
B3GLCT	ENSG00000187676.7	0.000242268	0.000578236	Not Sig	Cluster_3 vs Cluster_1
B3GNT2	ENSG00000170340.10	0.0179677	0.0285419	Not Sig	Cluster_3 vs Cluster_1
B3GNT3	ENSG00000179913.9	1.22618e-07	5.49613e-07	Up-modulated	Cluster_3 vs Cluster_1
B3GNT4	ENSG00000176383.8	0.519175	0.575678	Not Sig	Cluster_3 vs Cluster_1
B3GNT5	ENSG00000176597.10	0.280838	0.336012	Not Sig	Cluster_3 vs Cluster_1
B3GNT6	ENSG00000198488.9	0.172474	0.217884	Not Sig	Cluster_3 vs Cluster_1
B3GNT7	ENSG00000156966.6	1.14028e-09	6.96019e-09	Not Sig	Cluster_3 vs Cluster_1
B3GNT8	ENSG00000177191.2	2.78519e-24	5.76171e-23	Up-modulated	Cluster_3 vs Cluster_1
B3GNT9	ENSG00000237172.3	1.66152e-22	3.03183e-21	Up-modulated	Cluster_3 vs Cluster_1
B3GNTL1	ENSG00000175711.7	1.69585e-09	1.01495e-08	Not Sig	Cluster_3 vs Cluster_1
B4GALNT1	ENSG00000135454.12	1.66294e-12	1.41607e-11	Up-modulated	Cluster_3 vs Cluster_1
B4GALNT3	ENSG00000139044.9	6.70241e-06	2.19553e-05	Not Sig	Cluster_3 vs Cluster_1
B4GALNT4	ENSG00000182272.10	0.000853739	0.0017954	Not Sig	Cluster_3 vs Cluster_1
B4GALT1	ENSG00000086062.11	8.7175e-08	4.00752e-07	Not Sig	Cluster_3 vs Cluster_1
B4GALT1-AS1	ENSG00000233554.4	0.51644	0.573079	Not Sig	Cluster_3 vs Cluster_1
B4GALT2	ENSG00000117411.15	0.0276333	0.0419592	Not Sig	Cluster_3 vs Cluster_1
B4GALT3	ENSG00000158850.13	9.87504e-13	8.5779e-12	Not Sig	Cluster_3 vs Cluster_1
B4GALT4	ENSG00000121578.11	0.12211	0.160033	Not Sig	Cluster_3 vs Cluster_1
B4GALT5	ENSG00000158470.5	9.2354e-07	3.59591e-06	Not Sig	Cluster_3 vs Cluster_1
B4GALT6	ENSG00000118276.10	0.0201932	0.0316388	Not Sig	Cluster_3 vs Cluster_1
B4GALT7	ENSG00000027847.12	0.00403062	0.00735059	Not Sig	Cluster_3 vs Cluster_1
B4GAT1	ENSG00000174684.6	1.31143e-05	4.0551e-05	Not Sig	Cluster_3 vs Cluster_1
B4GAT1-DT	ENSG00000255468.5	1.82451e-08	9.37477e-08	Not Sig	Cluster_3 vs Cluster_1
B9D1	ENSG00000108641.13	8.02272e-05	0.000211509	Not Sig	Cluster_3 vs Cluster_1
B9D2	ENSG00000123810.6	0.0419347	0.0611151	Not Sig	Cluster_3 vs Cluster_1
BAALC	ENSG00000164929.15	2.0171e-05	6.00584e-05	Not Sig	Cluster_3 vs Cluster_1
BAALC-AS1	ENSG00000247081.6	0.101174	0.135171	Not Sig	Cluster_3 vs Cluster_1
BABAM1	ENSG00000105393.14	0.00436699	0.0079087	Not Sig	Cluster_3 vs Cluster_1
BABAM2	ENSG00000158019.19	0.00214372	0.00414039	Not Sig	Cluster_3 vs Cluster_1
BACE1	ENSG00000186318.15	0.00020479	0.000495558	Not Sig	Cluster_3 vs Cluster_1
BACE1-AS	ENSG00000278768.1	4.40462e-05	0.000122288	Not Sig	Cluster_3 vs Cluster_1
BACE2	ENSG00000182240.14	2.79787e-07	1.18357e-06	Not Sig	Cluster_3 vs Cluster_1
BACH1	ENSG00000156273.14	0.835306	0.861702	Not Sig	Cluster_3 vs Cluster_1
BACH2	ENSG00000112182.13	5.78729e-15	6.1157e-14	Up-modulated	Cluster_3 vs Cluster_1
BAD	ENSG00000002330.12	0.000562592	0.00123612	Not Sig	Cluster_3 vs Cluster_1
BAG1	ENSG00000107262.15	0.206601	0.255858	Not Sig	Cluster_3 vs Cluster_1
BAG2	ENSG00000112208.11	0.00277962	0.00523469	Not Sig	Cluster_3 vs Cluster_1
BAG3	ENSG00000151929.8	6.80915e-05	0.000182369	Not Sig	Cluster_3 vs Cluster_1
BAG4	ENSG00000156735.9	0.518015	0.574626	Not Sig	Cluster_3 vs Cluster_1
BAG5	ENSG00000166170.9	0.394695	0.453149	Not Sig	Cluster_3 vs Cluster_1
BAG6	ENSG00000204463.11	6.19276e-10	3.92607e-09	Not Sig	Cluster_3 vs Cluster_1
BAHCC1	ENSG00000266074.7	7.72381e-05	0.000204393	Not Sig	Cluster_3 vs Cluster_1
BAHD1	ENSG00000140320.10	0.018208	0.0288827	Not Sig	Cluster_3 vs Cluster_1
BAIAP2	ENSG00000175866.14	1.01123e-07	4.59543e-07	Not Sig	Cluster_3 vs Cluster_1
BAIAP2-DT	ENSG00000226137.5	3.57751e-13	3.24224e-12	Not Sig	Cluster_3 vs Cluster_1
BAIAP2L1	ENSG00000006453.12	5.48351e-09	3.05064e-08	Not Sig	Cluster_3 vs Cluster_1
BAIAP2L2	ENSG00000128298.15	0.00340054	0.00629195	Not Sig	Cluster_3 vs Cluster_1
BAIAP3	ENSG00000007516.12	0.000361565	0.000828257	Not Sig	Cluster_3 vs Cluster_1
BAK1	ENSG00000030110.11	0.723617	0.764043	Not Sig	Cluster_3 vs Cluster_1
BAMBI	ENSG00000095739.10	4.79384e-05	0.00013215	Not Sig	Cluster_3 vs Cluster_1
BANF1	ENSG00000175334.6	0.000735079	0.00157186	Not Sig	Cluster_3 vs Cluster_1
BANK1	ENSG00000153064.10	0.00124305	0.00252133	Not Sig	Cluster_3 vs Cluster_1
BANP	ENSG00000172530.18	0.129653	0.168883	Not Sig	Cluster_3 vs Cluster_1
BAP1	ENSG00000163930.8	5.36796e-10	3.42831e-09	Not Sig	Cluster_3 vs Cluster_1
BARD1	ENSG00000138376.9	0.283763	0.338957	Not Sig	Cluster_3 vs Cluster_1
BARX2	ENSG00000043039.6	0.134466	0.174472	Not Sig	Cluster_3 vs Cluster_1
BASP1	ENSG00000176788.8	0.0830068	0.113311	Not Sig	Cluster_3 vs Cluster_1
BATF	ENSG00000156127.6	2.38273e-06	8.5514e-06	Up-modulated	Cluster_3 vs Cluster_1
BATF2	ENSG00000168062.8	2.53689e-10	1.68937e-09	Up-modulated	Cluster_3 vs Cluster_1
BATF3	ENSG00000123685.7	3.26439e-09	1.86907e-08	Up-modulated	Cluster_3 vs Cluster_1
BAX	ENSG00000087088.18	0.0325812	0.0486646	Not Sig	Cluster_3 vs Cluster_1
BAZ1A	ENSG00000198604.9	0.00302898	0.00566282	Not Sig	Cluster_3 vs Cluster_1
BAZ1A-AS1	ENSG00000258738.1	0.0796673	0.109295	Not Sig	Cluster_3 vs Cluster_1
BAZ1B	ENSG00000009954.9	0.527746	0.583584	Not Sig	Cluster_3 vs Cluster_1
BAZ2A	ENSG00000076108.10	0.0674155	0.0940378	Not Sig	Cluster_3 vs Cluster_1
BAZ2B	ENSG00000123636.16	0.790811	0.823433	Not Sig	Cluster_3 vs Cluster_1
BAZ2B-AS1	ENSG00000224152.1	0.296805	0.352785	Not Sig	Cluster_3 vs Cluster_1
BBC3	ENSG00000105327.14	0.901023	0.917216	Not Sig	Cluster_3 vs Cluster_1
BBIP1	ENSG00000214413.6	0.0243442	0.0374067	Not Sig	Cluster_3 vs Cluster_1
BBLN	ENSG00000171159.4	0.568075	0.621535	Not Sig	Cluster_3 vs Cluster_1
BBOF1	ENSG00000119636.14	0.322455	0.37934	Not Sig	Cluster_3 vs Cluster_1
BBOX1	ENSG00000129151.7	2.34099e-28	6.39222e-27	Down-modulated	Cluster_3 vs Cluster_1
BBS1	ENSG00000174483.18	0.0200389	0.0314281	Not Sig	Cluster_3 vs Cluster_1
BBS10	ENSG00000179941.6	0.969709	0.974523	Not Sig	Cluster_3 vs Cluster_1
BBS12	ENSG00000181004.8	0.00486825	0.00872352	Not Sig	Cluster_3 vs Cluster_1
BBS2	ENSG00000125124.10	0.0258723	0.0395217	Not Sig	Cluster_3 vs Cluster_1
BBS4	ENSG00000140463.12	1.21084e-13	1.14422e-12	Down-modulated	Cluster_3 vs Cluster_1
BBS5	ENSG00000163093.10	0.811193	0.841242	Not Sig	Cluster_3 vs Cluster_1
BBS7	ENSG00000138686.8	0.190494	0.238048	Not Sig	Cluster_3 vs Cluster_1
BBS9	ENSG00000122507.19	0.00319491	0.00594404	Not Sig	Cluster_3 vs Cluster_1
BBX	ENSG00000114439.17	0.0300996	0.0453173	Not Sig	Cluster_3 vs Cluster_1
BCAM	ENSG00000187244.9	8.71328e-05	0.000228355	Not Sig	Cluster_3 vs Cluster_1
BCAP29	ENSG00000075790.9	0.0131845	0.0216112	Not Sig	Cluster_3 vs Cluster_1
BCAP31	ENSG00000185825.14	0.00326878	0.00607355	Not Sig	Cluster_3 vs Cluster_1
BCAR1	ENSG00000050820.15	0.0170159	0.0271706	Not Sig	Cluster_3 vs Cluster_1
BCAR3	ENSG00000137936.15	0.0287292	0.0434258	Not Sig	Cluster_3 vs Cluster_1
BCAS1	ENSG00000064787.11	0.0953132	0.128107	Not Sig	Cluster_3 vs Cluster_1
BCAS2	ENSG00000116752.5	0.000457856	0.00102468	Not Sig	Cluster_3 vs Cluster_1
BCAS2P1	ENSG00000255051.1	0.0177021	0.0281553	Not Sig	Cluster_3 vs Cluster_1
BCAS3	ENSG00000141376.19	0.479933	0.537596	Not Sig	Cluster_3 vs Cluster_1
BCAS4	ENSG00000124243.16	4.58288e-08	2.20925e-07	Not Sig	Cluster_3 vs Cluster_1
BCAT1	ENSG00000060982.13	2.72331e-17	3.45073e-16	Up-modulated	Cluster_3 vs Cluster_1
BCAT2	ENSG00000105552.13	3.03872e-05	8.71895e-05	Not Sig	Cluster_3 vs Cluster_1
BCCIP	ENSG00000107949.15	5.05824e-19	7.3208e-18	Not Sig	Cluster_3 vs Cluster_1
BCDIN3D	ENSG00000186666.5	1.85914e-09	1.10711e-08	Not Sig	Cluster_3 vs Cluster_1
BCDIN3D-AS1	ENSG00000258057.4	0.119701	0.157201	Not Sig	Cluster_3 vs Cluster_1
BCHE	ENSG00000114200.8	2.2185e-12	1.87157e-11	Up-modulated	Cluster_3 vs Cluster_1
BCKDHA	ENSG00000248098.9	0.0295811	0.0446107	Not Sig	Cluster_3 vs Cluster_1
BCKDHB	ENSG00000083123.13	0.00136191	0.00274088	Not Sig	Cluster_3 vs Cluster_1
BCKDK	ENSG00000103507.12	0.00286383	0.0053805	Not Sig	Cluster_3 vs Cluster_1
BCL10	ENSG00000142867.11	0.954827	0.962253	Not Sig	Cluster_3 vs Cluster_1
BCL11A	ENSG00000119866.19	3.46652e-05	9.84846e-05	Not Sig	Cluster_3 vs Cluster_1
BCL11B	ENSG00000127152.16	3.10205e-10	2.04073e-09	Up-modulated	Cluster_3 vs Cluster_1
BCL2	ENSG00000171791.11	6.24199e-09	3.45698e-08	Not Sig	Cluster_3 vs Cluster_1
BCL2A1	ENSG00000140379.7	6.48215e-11	4.61535e-10	Up-modulated	Cluster_3 vs Cluster_1
BCL2L1	ENSG00000171552.11	0.745284	0.78355	Not Sig	Cluster_3 vs Cluster_1
BCL2L10	ENSG00000137875.4	6.60107e-05	0.00017722	Not Sig	Cluster_3 vs Cluster_1
BCL2L11	ENSG00000153094.20	0.0415711	0.0606501	Not Sig	Cluster_3 vs Cluster_1
BCL2L12	ENSG00000126453.8	0.00470429	0.00845919	Not Sig	Cluster_3 vs Cluster_1
BCL2L13	ENSG00000099968.16	4.37215e-06	1.48405e-05	Not Sig	Cluster_3 vs Cluster_1
BCL2L14	ENSG00000121380.11	0.916568	0.930002	Not Sig	Cluster_3 vs Cluster_1
BCL2L15	ENSG00000188761.10	0.826671	0.854276	Not Sig	Cluster_3 vs Cluster_1
BCL2L2	ENSG00000129473.8	1.9735e-06	7.1953e-06	Not Sig	Cluster_3 vs Cluster_1
BCL3	ENSG00000069399.11	0.197542	0.24592	Not Sig	Cluster_3 vs Cluster_1
BCL6	ENSG00000113916.16	0.0146229	0.0236591	Not Sig	Cluster_3 vs Cluster_1
BCL6B	ENSG00000161940.9	3.76222e-09	2.13611e-08	Not Sig	Cluster_3 vs Cluster_1
BCL7A	ENSG00000110987.7	2.7165e-05	7.86961e-05	Not Sig	Cluster_3 vs Cluster_1
BCL7B	ENSG00000106635.6	0.570257	0.623636	Not Sig	Cluster_3 vs Cluster_1
BCL7C	ENSG00000099385.10	0.621637	0.67191	Not Sig	Cluster_3 vs Cluster_1
BCL9	ENSG00000116128.8	0.000610123	0.00132996	Not Sig	Cluster_3 vs Cluster_1
BCL9L	ENSG00000186174.11	0.0832345	0.113581	Not Sig	Cluster_3 vs Cluster_1
BCLAF1	ENSG00000029363.14	0.0571615	0.0809388	Not Sig	Cluster_3 vs Cluster_1
BCLAF3	ENSG00000173681.15	0.0211529	0.0329878	Not Sig	Cluster_3 vs Cluster_1
BCO1	ENSG00000135697.8	0.0187487	0.0296464	Not Sig	Cluster_3 vs Cluster_1
BCO2	ENSG00000197580.10	0.00272196	0.00513474	Not Sig	Cluster_3 vs Cluster_1
BCOR	ENSG00000183337.15	0.00825678	0.0141113	Not Sig	Cluster_3 vs Cluster_1
BCORL1	ENSG00000085185.14	0.88433	0.903169	Not Sig	Cluster_3 vs Cluster_1
BCR	ENSG00000186716.18	0.0349736	0.051803	Not Sig	Cluster_3 vs Cluster_1
BCRP2	ENSG00000169668.10	2.02262e-06	7.36175e-06	Down-modulated	Cluster_3 vs Cluster_1
BCRP3	ENSG00000215481.7	0.375933	0.434386	Not Sig	Cluster_3 vs Cluster_1
BCS1L	ENSG00000074582.11	1.13401e-08	6.0236e-08	Not Sig	Cluster_3 vs Cluster_1
BCYRN1	ENSG00000236824.1	0.18214	0.228751	Not Sig	Cluster_3 vs Cluster_1
BDH1	ENSG00000161267.10	6.67996e-12	5.33724e-11	Not Sig	Cluster_3 vs Cluster_1
BDH2	ENSG00000164039.13	6.10856e-09	3.3855e-08	Not Sig	Cluster_3 vs Cluster_1
BDKRB2	ENSG00000168398.6	5.68438e-20	8.82424e-19	Up-modulated	Cluster_3 vs Cluster_1
BDNF	ENSG00000176697.17	2.60093e-24	5.40403e-23	Up-modulated	Cluster_3 vs Cluster_1
BDNF-AS	ENSG00000245573.6	1.29047e-06	4.87308e-06	Not Sig	Cluster_3 vs Cluster_1
BDP1	ENSG00000145734.17	0.288682	0.344075	Not Sig	Cluster_3 vs Cluster_1
BEAN1	ENSG00000166546.12	0.170021	0.215106	Not Sig	Cluster_3 vs Cluster_1
BECN1	ENSG00000126581.11	0.893817	0.911343	Not Sig	Cluster_3 vs Cluster_1
BEGAIN	ENSG00000183092.14	1.92459e-06	7.03182e-06	Not Sig	Cluster_3 vs Cluster_1
BEND3	ENSG00000178409.12	7.37727e-08	3.4337e-07	Not Sig	Cluster_3 vs Cluster_1
BEND3P1	ENSG00000231345.3	0.140127	0.181027	Not Sig	Cluster_3 vs Cluster_1
BEND3P3	ENSG00000278616.1	0.262476	0.316368	Not Sig	Cluster_3 vs Cluster_1
BEND4	ENSG00000188848.14	1.21214e-08	6.41354e-08	Down-modulated	Cluster_3 vs Cluster_1
BEND5	ENSG00000162373.11	4.45277e-12	3.62934e-11	Not Sig	Cluster_3 vs Cluster_1
BEND6	ENSG00000151917.16	9.52543e-19	1.36e-17	Up-modulated	Cluster_3 vs Cluster_1
BEND7	ENSG00000165626.15	0.612674	0.663722	Not Sig	Cluster_3 vs Cluster_1
BEST1	ENSG00000167995.14	1.04258e-11	8.21626e-11	Not Sig	Cluster_3 vs Cluster_1
BEST3	ENSG00000127325.17	0.137053	0.177418	Not Sig	Cluster_3 vs Cluster_1
BET1	ENSG00000105829.10	0.00335238	0.00621493	Not Sig	Cluster_3 vs Cluster_1
BET1-AS1	ENSG00000236861.5	0.619694	0.67019	Not Sig	Cluster_3 vs Cluster_1
BET1L	ENSG00000177951.16	1.74221e-06	6.4073e-06	Not Sig	Cluster_3 vs Cluster_1
BEX1	ENSG00000133169.5	0.000594557	0.0012993	Up-modulated	Cluster_3 vs Cluster_1
BEX2	ENSG00000133134.10	0.672484	0.718787	Not Sig	Cluster_3 vs Cluster_1
BEX3	ENSG00000166681.12	0.927779	0.939428	Not Sig	Cluster_3 vs Cluster_1
BEX4	ENSG00000102409.9	0.374943	0.433373	Not Sig	Cluster_3 vs Cluster_1
BEX5	ENSG00000184515.9	0.971002	0.975564	Not Sig	Cluster_3 vs Cluster_1
BFAR	ENSG00000103429.9	0.36819	0.426526	Not Sig	Cluster_3 vs Cluster_1
BFSP1	ENSG00000125864.10	0.435296	0.493525	Not Sig	Cluster_3 vs Cluster_1
BGLAP	ENSG00000242252.1	0.167219	0.212011	Not Sig	Cluster_3 vs Cluster_1
BGN	ENSG00000182492.14	6.41542e-41	4.26917e-39	Up-modulated	Cluster_3 vs Cluster_1
BHLHA15	ENSG00000180535.3	0.00358847	0.00660757	Not Sig	Cluster_3 vs Cluster_1
BHLHB9	ENSG00000198908.10	0.0212871	0.0331698	Not Sig	Cluster_3 vs Cluster_1
BHLHE22	ENSG00000180828.2	2.90757e-18	3.99833e-17	Up-modulated	Cluster_3 vs Cluster_1
BHLHE40	ENSG00000134107.4	0.000298794	0.000697407	Not Sig	Cluster_3 vs Cluster_1
BHLHE40-AS1	ENSG00000235831.5	0.266732	0.320868	Not Sig	Cluster_3 vs Cluster_1
BHLHE41	ENSG00000123095.5	0.000483242	0.00107732	Not Sig	Cluster_3 vs Cluster_1
BHMT2	ENSG00000132840.8	7.26316e-57	3.29125e-54	Up-modulated	Cluster_3 vs Cluster_1
BICC1	ENSG00000122870.10	0.11843	0.1558	Not Sig	Cluster_3 vs Cluster_1
BICD1	ENSG00000151746.12	1.83665e-10	1.2444e-09	Down-modulated	Cluster_3 vs Cluster_1
BICD2	ENSG00000185963.12	0.00114016	0.00232952	Not Sig	Cluster_3 vs Cluster_1
BICDL1	ENSG00000135127.10	1.58897e-09	9.54886e-09	Not Sig	Cluster_3 vs Cluster_1
BICDL2	ENSG00000162069.13	0.0415192	0.0605883	Not Sig	Cluster_3 vs Cluster_1
BICRA	ENSG00000063169.9	0.000246963	0.00058826	Not Sig	Cluster_3 vs Cluster_1
BICRAL	ENSG00000112624.11	0.116493	0.153518	Not Sig	Cluster_3 vs Cluster_1
BID	ENSG00000015475.17	0.264114	0.31816	Not Sig	Cluster_3 vs Cluster_1
BIK	ENSG00000100290.2	1.83615e-07	8.01138e-07	Not Sig	Cluster_3 vs Cluster_1
BIN1	ENSG00000136717.13	3.72399e-06	1.2849e-05	Not Sig	Cluster_3 vs Cluster_1
BIN2	ENSG00000110934.9	1.67601e-16	1.99987e-15	Up-modulated	Cluster_3 vs Cluster_1
BIN3	ENSG00000147439.10	0.00141631	0.00284037	Not Sig	Cluster_3 vs Cluster_1
BIRC2	ENSG00000110330.7	0.668423	0.715129	Not Sig	Cluster_3 vs Cluster_1
BIRC3	ENSG00000023445.12	4.44807e-11	3.22744e-10	Up-modulated	Cluster_3 vs Cluster_1
BIRC5	ENSG00000089685.13	0.000249288	0.000592834	Not Sig	Cluster_3 vs Cluster_1
BIRC6	ENSG00000115760.12	0.66164	0.709307	Not Sig	Cluster_3 vs Cluster_1
BIVM	ENSG00000134897.12	3.69405e-08	1.80362e-07	Not Sig	Cluster_3 vs Cluster_1
BLCAP	ENSG00000166619.11	0.18896	0.236348	Not Sig	Cluster_3 vs Cluster_1
BLM	ENSG00000197299.9	0.0275228	0.0418214	Not Sig	Cluster_3 vs Cluster_1
BLMH	ENSG00000108578.13	0.606576	0.657814	Not Sig	Cluster_3 vs Cluster_1
BLNK	ENSG00000095585.15	4.28492e-06	1.4568e-05	Not Sig	Cluster_3 vs Cluster_1
BLOC1S1	ENSG00000135441.6	0.00615431	0.0107883	Not Sig	Cluster_3 vs Cluster_1
BLOC1S2	ENSG00000196072.10	0.000189568	0.000461954	Not Sig	Cluster_3 vs Cluster_1
BLOC1S3	ENSG00000189114.6	0.000327837	0.00075855	Not Sig	Cluster_3 vs Cluster_1
BLOC1S4	ENSG00000186222.4	1.49535e-08	7.80141e-08	Not Sig	Cluster_3 vs Cluster_1
BLOC1S5	ENSG00000188428.15	0.546492	0.601842	Not Sig	Cluster_3 vs Cluster_1
BLOC1S5-TXNDC5	ENSG00000259040.4	0.00130134	0.00262921	Not Sig	Cluster_3 vs Cluster_1
BLOC1S6	ENSG00000104164.9	0.0211211	0.032949	Not Sig	Cluster_3 vs Cluster_1
BLVRA	ENSG00000106605.9	0.834148	0.860755	Not Sig	Cluster_3 vs Cluster_1
BLVRB	ENSG00000090013.8	0.108027	0.143533	Not Sig	Cluster_3 vs Cluster_1
BLZF1	ENSG00000117475.12	0.749812	0.787508	Not Sig	Cluster_3 vs Cluster_1
BMERB1	ENSG00000166780.9	8.41583e-35	3.55145e-33	Up-modulated	Cluster_3 vs Cluster_1
BMF	ENSG00000104081.12	0.354217	0.412044	Not Sig	Cluster_3 vs Cluster_1
BMI1	ENSG00000168283.12	0.149677	0.191984	Not Sig	Cluster_3 vs Cluster_1
BMP1	ENSG00000168487.16	5.00089e-32	1.69053e-30	Up-modulated	Cluster_3 vs Cluster_1
BMP2	ENSG00000125845.6	4.26327e-06	1.45072e-05	Not Sig	Cluster_3 vs Cluster_1
BMP2K	ENSG00000138756.16	1.19432e-05	3.72383e-05	Not Sig	Cluster_3 vs Cluster_1
BMP3	ENSG00000152785.6	4.22634e-07	1.73316e-06	Up-modulated	Cluster_3 vs Cluster_1
BMP4	ENSG00000125378.14	3.7049e-30	1.11217e-28	Up-modulated	Cluster_3 vs Cluster_1
BMP6	ENSG00000153162.8	0.518667	0.575182	Not Sig	Cluster_3 vs Cluster_1
BMP7	ENSG00000101144.11	9.50797e-06	3.02703e-05	Up-modulated	Cluster_3 vs Cluster_1
BMP8A	ENSG00000183682.7	0.259005	0.31258	Not Sig	Cluster_3 vs Cluster_1
BMP8B	ENSG00000116985.9	1.28721e-05	3.98489e-05	Not Sig	Cluster_3 vs Cluster_1
BMPER	ENSG00000164619.7	8.15863e-21	1.33742e-19	Up-modulated	Cluster_3 vs Cluster_1
BMPR1A	ENSG00000107779.10	0.664479	0.711829	Not Sig	Cluster_3 vs Cluster_1
BMPR1B	ENSG00000138696.9	2.58182e-07	1.10124e-06	Not Sig	Cluster_3 vs Cluster_1
BMPR1B-DT	ENSG00000249599.1	5.68348e-06	1.88907e-05	Not Sig	Cluster_3 vs Cluster_1
BMPR2	ENSG00000204217.11	0.00155005	0.00308453	Not Sig	Cluster_3 vs Cluster_1
BMS1	ENSG00000165733.7	1.24076e-05	3.85228e-05	Not Sig	Cluster_3 vs Cluster_1
BMS1P1	ENSG00000204177.9	0.00659384	0.0114921	Not Sig	Cluster_3 vs Cluster_1
BMS1P10	ENSG00000237238.2	0.829271	0.856451	Not Sig	Cluster_3 vs Cluster_1
BMS1P20	ENSG00000272779.1	0.645822	0.694501	Not Sig	Cluster_3 vs Cluster_1
BMS1P4	ENSG00000242338.5	1.72904e-06	6.36502e-06	Not Sig	Cluster_3 vs Cluster_1
BMS1P4	ENSG00000271816.1	3.17523e-05	9.08191e-05	Not Sig	Cluster_3 vs Cluster_1
BMT2	ENSG00000164603.10	4.57849e-05	0.00012672	Not Sig	Cluster_3 vs Cluster_1
BMX	ENSG00000102010.13	0.0521479	0.074516	Not Sig	Cluster_3 vs Cluster_1
BNC2	ENSG00000173068.16	3.00414e-33	1.1059e-31	Up-modulated	Cluster_3 vs Cluster_1
BNC2-AS1	ENSG00000234779.1	0.0325147	0.0485806	Not Sig	Cluster_3 vs Cluster_1
BNIP1	ENSG00000113734.16	4.58133e-09	2.57554e-08	Not Sig	Cluster_3 vs Cluster_1
BNIP2	ENSG00000140299.10	6.38732e-17	7.83774e-16	Not Sig	Cluster_3 vs Cluster_1
BNIP3	ENSG00000176171.10	1.83179e-11	1.39618e-10	Not Sig	Cluster_3 vs Cluster_1
BNIP3L	ENSG00000104765.13	0.000643524	0.00139414	Not Sig	Cluster_3 vs Cluster_1
BNIP3P11	ENSG00000271550.1	0.796343	0.828514	Not Sig	Cluster_3 vs Cluster_1
BNIP3P18	ENSG00000269055.1	0.0581548	0.0822412	Not Sig	Cluster_3 vs Cluster_1
BNIPL	ENSG00000163141.17	0.000268602	0.000634878	Not Sig	Cluster_3 vs Cluster_1
BOC	ENSG00000144857.13	1.6554e-37	8.49208e-36	Up-modulated	Cluster_3 vs Cluster_1
BOD1	ENSG00000145919.9	0.279514	0.334742	Not Sig	Cluster_3 vs Cluster_1
BOD1L1	ENSG00000038219.11	0.343136	0.400679	Not Sig	Cluster_3 vs Cluster_1
BOK	ENSG00000176720.4	0.666312	0.713311	Not Sig	Cluster_3 vs Cluster_1
BOLA1	ENSG00000178096.8	1.98525e-05	5.91843e-05	Not Sig	Cluster_3 vs Cluster_1
BOLA2B	ENSG00000169627.7	0.000962271	0.00199912	Not Sig	Cluster_3 vs Cluster_1
BOLA2-SMG1P6	ENSG00000261740.4	0.00479689	0.00861312	Not Sig	Cluster_3 vs Cluster_1
BOLA3	ENSG00000163170.10	4.37137e-11	3.17542e-10	Not Sig	Cluster_3 vs Cluster_1
BOLA3-DT	ENSG00000225439.2	3.68412e-14	3.63297e-13	Not Sig	Cluster_3 vs Cluster_1
BOP1	ENSG00000261236.4	4.44376e-08	2.14545e-07	Not Sig	Cluster_3 vs Cluster_1
BORA	ENSG00000136122.14	0.912967	0.926995	Not Sig	Cluster_3 vs Cluster_1
BORCS5	ENSG00000165714.9	0.111403	0.147504	Not Sig	Cluster_3 vs Cluster_1
BORCS6	ENSG00000196544.7	0.127592	0.166461	Not Sig	Cluster_3 vs Cluster_1
BORCS7	ENSG00000166275.14	5.31623e-07	2.15106e-06	Not Sig	Cluster_3 vs Cluster_1
BORCS8	ENSG00000254901.6	0.00163671	0.00324175	Not Sig	Cluster_3 vs Cluster_1
BORCS8-MEF2B	ENSG00000064489.20	0.0404624	0.0592096	Not Sig	Cluster_3 vs Cluster_1
BPGM	ENSG00000172331.10	0.0146175	0.0236565	Not Sig	Cluster_3 vs Cluster_1
BPHL	ENSG00000137274.11	4.54521e-15	4.8598e-14	Not Sig	Cluster_3 vs Cluster_1
BPI	ENSG00000101425.11	4.24588e-36	1.99034e-34	Up-modulated	Cluster_3 vs Cluster_1
BPIFB1	ENSG00000125999.9	3.23382e-08	1.59322e-07	Up-modulated	Cluster_3 vs Cluster_1
BPIFB2	ENSG00000078898.6	0.192435	0.240333	Not Sig	Cluster_3 vs Cluster_1
BPNT1	ENSG00000162813.16	4.31395e-07	1.7668e-06	Not Sig	Cluster_3 vs Cluster_1
BPNT2	ENSG00000104331.7	0.079769	0.109425	Not Sig	Cluster_3 vs Cluster_1
BPTF	ENSG00000171634.15	0.336541	0.393915	Not Sig	Cluster_3 vs Cluster_1
BRAF	ENSG00000157764.11	2.83808e-07	1.19819e-06	Not Sig	Cluster_3 vs Cluster_1
BRAP	ENSG00000089234.14	0.00408283	0.00743369	Not Sig	Cluster_3 vs Cluster_1
BRAT1	ENSG00000106009.14	1.01038e-05	3.20014e-05	Not Sig	Cluster_3 vs Cluster_1
BRCA1	ENSG00000012048.18	0.00292745	0.00549135	Not Sig	Cluster_3 vs Cluster_1
BRCA2	ENSG00000139618.13	0.251374	0.30449	Not Sig	Cluster_3 vs Cluster_1
BRCC3	ENSG00000185515.13	5.81399e-05	0.000157601	Not Sig	Cluster_3 vs Cluster_1
BRD1	ENSG00000100425.17	0.00212049	0.00409968	Not Sig	Cluster_3 vs Cluster_1
BRD2	ENSG00000204256.11	6.85195e-10	4.32525e-09	Not Sig	Cluster_3 vs Cluster_1
BRD3	ENSG00000169925.15	0.00173783	0.00342562	Not Sig	Cluster_3 vs Cluster_1
BRD3OS	ENSG00000235106.7	0.173514	0.219063	Not Sig	Cluster_3 vs Cluster_1
BRD4	ENSG00000141867.16	0.0968874	0.130003	Not Sig	Cluster_3 vs Cluster_1
BRD7	ENSG00000166164.14	0.517382	0.574091	Not Sig	Cluster_3 vs Cluster_1
BRD8	ENSG00000112983.16	1.71539e-05	5.18609e-05	Not Sig	Cluster_3 vs Cluster_1
BRD9	ENSG00000028310.16	0.00634241	0.0110844	Not Sig	Cluster_3 vs Cluster_1
BRF1	ENSG00000185024.14	4.92788e-07	2.00258e-06	Not Sig	Cluster_3 vs Cluster_1
BRF2	ENSG00000104221.11	0.297783	0.353793	Not Sig	Cluster_3 vs Cluster_1
BRI3	ENSG00000164713.8	0.0682114	0.0950295	Not Sig	Cluster_3 vs Cluster_1
BRI3BP	ENSG00000184992.10	7.58619e-11	5.36132e-10	Not Sig	Cluster_3 vs Cluster_1
BRICD5	ENSG00000182685.6	0.0113593	0.0188713	Not Sig	Cluster_3 vs Cluster_1
BRINP1	ENSG00000078725.11	0.000310798	0.000722234	Not Sig	Cluster_3 vs Cluster_1
BRINP3	ENSG00000162670.9	0.00359002	0.00660869	Not Sig	Cluster_3 vs Cluster_1
BRINP3-DT	ENSG00000237457.5	3.76494e-05	0.000106139	Not Sig	Cluster_3 vs Cluster_1
BRIP1	ENSG00000136492.7	0.699299	0.742939	Not Sig	Cluster_3 vs Cluster_1
BRIX1	ENSG00000113460.11	2.86031e-06	1.01053e-05	Not Sig	Cluster_3 vs Cluster_1
BRK1	ENSG00000254999.3	0.017511	0.0278793	Not Sig	Cluster_3 vs Cluster_1
BRME1	ENSG00000132016.10	0.0955111	0.128355	Not Sig	Cluster_3 vs Cluster_1
BRMS1	ENSG00000174744.12	0.0440476	0.0638569	Not Sig	Cluster_3 vs Cluster_1
BRMS1L	ENSG00000100916.12	0.343979	0.401534	Not Sig	Cluster_3 vs Cluster_1
BROX	ENSG00000162819.10	0.00613083	0.0107521	Not Sig	Cluster_3 vs Cluster_1
BRPF1	ENSG00000156983.14	0.130259	0.16963	Not Sig	Cluster_3 vs Cluster_1
BRPF3	ENSG00000096070.18	0.00811222	0.0138829	Not Sig	Cluster_3 vs Cluster_1
BRPF3-AS1	ENSG00000246982.5	3.57777e-05	0.000101343	Not Sig	Cluster_3 vs Cluster_1
BRSK1	ENSG00000160469.15	0.123998	0.162272	Not Sig	Cluster_3 vs Cluster_1
BRSK2	ENSG00000174672.14	0.000601408	0.00131231	Down-modulated	Cluster_3 vs Cluster_1
BRWD1	ENSG00000185658.12	0.48309	0.540834	Not Sig	Cluster_3 vs Cluster_1
BRWD1-AS2	ENSG00000255568.3	0.0716825	0.0994143	Not Sig	Cluster_3 vs Cluster_1
BRWD3	ENSG00000165288.10	0.990039	0.991602	Not Sig	Cluster_3 vs Cluster_1
BSCL2	ENSG00000168000.13	6.27598e-05	0.000169233	Not Sig	Cluster_3 vs Cluster_1
BSDC1	ENSG00000160058.17	3.17194e-18	4.34304e-17	Not Sig	Cluster_3 vs Cluster_1
BSG	ENSG00000172270.17	0.0201033	0.0315162	Not Sig	Cluster_3 vs Cluster_1
BSG-AS1	ENSG00000267751.4	0.00550821	0.00975818	Not Sig	Cluster_3 vs Cluster_1
BSN	ENSG00000164061.4	2.29371e-05	6.74712e-05	Not Sig	Cluster_3 vs Cluster_1
BSPRY	ENSG00000119411.10	2.36692e-07	1.01618e-06	Not Sig	Cluster_3 vs Cluster_1
BST1	ENSG00000109743.9	8.33879e-34	3.21915e-32	Up-modulated	Cluster_3 vs Cluster_1
BST2	ENSG00000130303.11	0.000310324	0.000721223	Not Sig	Cluster_3 vs Cluster_1
BTAF1	ENSG00000095564.12	0.203563	0.252506	Not Sig	Cluster_3 vs Cluster_1
BTBD1	ENSG00000064726.8	0.820801	0.849594	Not Sig	Cluster_3 vs Cluster_1
BTBD10	ENSG00000148925.9	0.742548	0.781172	Not Sig	Cluster_3 vs Cluster_1
BTBD11	ENSG00000151136.13	3.05098e-05	8.7502e-05	Not Sig	Cluster_3 vs Cluster_1
BTBD19	ENSG00000222009.7	2.94512e-29	8.36589e-28	Up-modulated	Cluster_3 vs Cluster_1
BTBD2	ENSG00000133243.7	4.42361e-07	1.80916e-06	Not Sig	Cluster_3 vs Cluster_1
BTBD3	ENSG00000132640.13	0.0043483	0.00788196	Not Sig	Cluster_3 vs Cluster_1
BTBD6	ENSG00000184887.12	0.000156759	0.000389635	Not Sig	Cluster_3 vs Cluster_1
BTBD7	ENSG00000011114.13	0.447663	0.505693	Not Sig	Cluster_3 vs Cluster_1
BTBD8	ENSG00000189195.8	0.184938	0.231852	Not Sig	Cluster_3 vs Cluster_1
BTBD9	ENSG00000183826.15	1.3901e-07	6.17561e-07	Not Sig	Cluster_3 vs Cluster_1
BTC	ENSG00000174808.10	0.0825937	0.112812	Not Sig	Cluster_3 vs Cluster_1
BTD	ENSG00000169814.11	0.0107692	0.017982	Not Sig	Cluster_3 vs Cluster_1
BTF3	ENSG00000145741.14	0.000395116	0.000897358	Not Sig	Cluster_3 vs Cluster_1
BTF3-DT	ENSG00000272525.1	0.0159617	0.0256162	Not Sig	Cluster_3 vs Cluster_1
BTF3L4	ENSG00000134717.16	8.37934e-11	5.90213e-10	Not Sig	Cluster_3 vs Cluster_1
BTF3L4P2	ENSG00000213189.5	0.00694018	0.0120461	Not Sig	Cluster_3 vs Cluster_1
BTG1	ENSG00000133639.4	0.434339	0.492634	Not Sig	Cluster_3 vs Cluster_1
BTG1-DT	ENSG00000245904.3	0.000330523	0.000764339	Not Sig	Cluster_3 vs Cluster_1
BTG2	ENSG00000159388.5	0.000595158	0.00130031	Not Sig	Cluster_3 vs Cluster_1
BTG3	ENSG00000154640.13	0.000153124	0.000381446	Not Sig	Cluster_3 vs Cluster_1
BTG3-AS1	ENSG00000280594.1	2.39121e-10	1.59795e-09	Not Sig	Cluster_3 vs Cluster_1
BTK	ENSG00000010671.14	8.88567e-17	1.07783e-15	Up-modulated	Cluster_3 vs Cluster_1
BTN2A1	ENSG00000112763.14	5.43922e-12	4.39386e-11	Not Sig	Cluster_3 vs Cluster_1
BTN2A2	ENSG00000124508.15	3.96361e-11	2.89357e-10	Not Sig	Cluster_3 vs Cluster_1
BTN2A3P	ENSG00000124549.13	7.25167e-15	7.61665e-14	Not Sig	Cluster_3 vs Cluster_1
BTN3A1	ENSG00000026950.15	1.64255e-07	7.22464e-07	Not Sig	Cluster_3 vs Cluster_1
BTN3A2	ENSG00000186470.12	1.5043e-08	7.84333e-08	Not Sig	Cluster_3 vs Cluster_1
BTN3A3	ENSG00000111801.14	4.93279e-09	2.75849e-08	Not Sig	Cluster_3 vs Cluster_1
BTNL9	ENSG00000165810.15	0.958549	0.965499	Not Sig	Cluster_3 vs Cluster_1
BTRC	ENSG00000166167.16	5.59017e-07	2.25407e-06	Not Sig	Cluster_3 vs Cluster_1
BUB1	ENSG00000169679.13	0.0609879	0.0858776	Not Sig	Cluster_3 vs Cluster_1
BUB1B	ENSG00000156970.11	0.00536482	0.00952723	Not Sig	Cluster_3 vs Cluster_1
BUB3	ENSG00000154473.16	1.19477e-05	3.72464e-05	Not Sig	Cluster_3 vs Cluster_1
BUD13	ENSG00000137656.10	0.0143212	0.0232283	Not Sig	Cluster_3 vs Cluster_1
BUD23	ENSG00000071462.10	0.000791275	0.00167626	Not Sig	Cluster_3 vs Cluster_1
BUD31	ENSG00000106245.8	0.0220152	0.034184	Not Sig	Cluster_3 vs Cluster_1
BVES	ENSG00000112276.12	7.484e-06	2.42898e-05	Not Sig	Cluster_3 vs Cluster_1
BYSL	ENSG00000112578.8	1.47882e-11	1.14132e-10	Not Sig	Cluster_3 vs Cluster_1
BZW1	ENSG00000082153.16	0.0931945	0.125668	Not Sig	Cluster_3 vs Cluster_1
BZW1P2	ENSG00000198406.7	0.796175	0.828384	Not Sig	Cluster_3 vs Cluster_1
BZW2	ENSG00000136261.13	0.000126116	0.00031952	Not Sig	Cluster_3 vs Cluster_1
C10orf143	ENSG00000237489.2	0.071301	0.0989284	Not Sig	Cluster_3 vs Cluster_1
C10orf88	ENSG00000119965.11	5.12503e-11	3.69608e-10	Not Sig	Cluster_3 vs Cluster_1
C10orf95	ENSG00000120055.7	0.00846254	0.0144241	Not Sig	Cluster_3 vs Cluster_1
C10orf95-AS1	ENSG00000269609.4	1.57153e-11	1.21042e-10	Not Sig	Cluster_3 vs Cluster_1
C11orf1	ENSG00000137720.6	1.10179e-07	4.9749e-07	Not Sig	Cluster_3 vs Cluster_1
C11orf21	ENSG00000110665.10	1.40295e-09	8.47379e-09	Up-modulated	Cluster_3 vs Cluster_1
C11orf24	ENSG00000171067.9	0.985782	0.988118	Not Sig	Cluster_3 vs Cluster_1
C11orf54	ENSG00000182919.13	0.000360129	0.000825283	Not Sig	Cluster_3 vs Cluster_1
C11orf58	ENSG00000110696.8	0.0716393	0.0993615	Not Sig	Cluster_3 vs Cluster_1
C11orf65	ENSG00000166323.11	0.0023063	0.00442653	Not Sig	Cluster_3 vs Cluster_1
C11orf68	ENSG00000175573.6	0.00612369	0.0107406	Not Sig	Cluster_3 vs Cluster_1
C11orf71	ENSG00000180425.9	5.24972e-06	1.7581e-05	Not Sig	Cluster_3 vs Cluster_1
C11orf80	ENSG00000173715.14	5.59072e-09	3.10574e-08	Not Sig	Cluster_3 vs Cluster_1
C11orf96	ENSG00000187479.5	1.78562e-10	1.21155e-09	Up-modulated	Cluster_3 vs Cluster_1
C11orf98	ENSG00000278615.3	3.55743e-07	1.47828e-06	Not Sig	Cluster_3 vs Cluster_1
C12orf29	ENSG00000133641.16	0.00344146	0.00636088	Not Sig	Cluster_3 vs Cluster_1
C12orf4	ENSG00000047621.10	0.247478	0.30037	Not Sig	Cluster_3 vs Cluster_1
C12orf43	ENSG00000157895.10	0.000560449	0.00123184	Not Sig	Cluster_3 vs Cluster_1
C12orf57	ENSG00000111678.9	0.00305428	0.00570564	Not Sig	Cluster_3 vs Cluster_1
C12orf60	ENSG00000182993.3	4.83654e-15	5.1597e-14	Down-modulated	Cluster_3 vs Cluster_1
C12orf73	ENSG00000204954.8	4.34349e-08	2.10024e-07	Not Sig	Cluster_3 vs Cluster_1
C12orf75	ENSG00000235162.7	1.14794e-22	2.11907e-21	Up-modulated	Cluster_3 vs Cluster_1
C12orf76	ENSG00000174456.12	9.37353e-06	2.98923e-05	Not Sig	Cluster_3 vs Cluster_1
C14orf119	ENSG00000179933.5	0.104702	0.139489	Not Sig	Cluster_3 vs Cluster_1
C14orf132	ENSG00000227051.5	2.83495e-08	1.41058e-07	Not Sig	Cluster_3 vs Cluster_1
C14orf28	ENSG00000179476.6	0.000312274	0.000725488	Not Sig	Cluster_3 vs Cluster_1
C14orf39	ENSG00000179008.7	0.0016267	0.00322257	Not Sig	Cluster_3 vs Cluster_1
C14orf93	ENSG00000100802.13	0.316739	0.373331	Not Sig	Cluster_3 vs Cluster_1
C15orf39	ENSG00000167173.17	2.15195e-05	6.36951e-05	Not Sig	Cluster_3 vs Cluster_1
C15orf40	ENSG00000169609.12	0.000248646	0.000591555	Not Sig	Cluster_3 vs Cluster_1
C15orf48	ENSG00000166920.9	3.81038e-07	1.5765e-06	Down-modulated	Cluster_3 vs Cluster_1
C15orf61	ENSG00000189227.5	3.01564e-11	2.23757e-10	Not Sig	Cluster_3 vs Cluster_1
C15orf62	ENSG00000188277.9	0.772722	0.808337	Not Sig	Cluster_3 vs Cluster_1
C16orf46	ENSG00000166455.12	0.00337644	0.00625223	Not Sig	Cluster_3 vs Cluster_1
C16orf54	ENSG00000185905.3	0.154121	0.197059	Not Sig	Cluster_3 vs Cluster_1
C16orf72	ENSG00000182831.10	0.643575	0.692555	Not Sig	Cluster_3 vs Cluster_1
C16orf74	ENSG00000154102.9	1.61465e-09	9.69093e-09	Up-modulated	Cluster_3 vs Cluster_1
C16orf86	ENSG00000159761.13	0.00139009	0.00279339	Not Sig	Cluster_3 vs Cluster_1
C16orf87	ENSG00000155330.8	0.000111766	0.000285828	Not Sig	Cluster_3 vs Cluster_1
C16orf89	ENSG00000153446.14	2.44867e-15	2.67988e-14	Up-modulated	Cluster_3 vs Cluster_1
C16orf91	ENSG00000174109.4	0.000153979	0.000383426	Not Sig	Cluster_3 vs Cluster_1
C16orf95	ENSG00000260456.5	0.287557	0.342992	Not Sig	Cluster_3 vs Cluster_1
C16orf95-DT	ENSG00000270006.2	0.164512	0.208942	Not Sig	Cluster_3 vs Cluster_1
C16orf96	ENSG00000205832.7	2.01788e-06	7.3459e-06	Not Sig	Cluster_3 vs Cluster_1
C17orf100	ENSG00000256806.3	3.58863e-08	1.75711e-07	Not Sig	Cluster_3 vs Cluster_1
C17orf107	ENSG00000205710.3	0.066127	0.0924099	Not Sig	Cluster_3 vs Cluster_1
C17orf113	ENSG00000267221.1	0.00986594	0.0165771	Not Sig	Cluster_3 vs Cluster_1
C17orf114	ENSG00000262165.1	0.0792972	0.108872	Not Sig	Cluster_3 vs Cluster_1
C17orf49	ENSG00000258315.4	0.863943	0.886491	Not Sig	Cluster_3 vs Cluster_1
C17orf58	ENSG00000186665.8	1.87913e-13	1.74883e-12	Not Sig	Cluster_3 vs Cluster_1
C17orf67	ENSG00000214226.7	0.735998	0.775438	Not Sig	Cluster_3 vs Cluster_1
C17orf75	ENSG00000108666.8	7.0665e-09	3.87466e-08	Not Sig	Cluster_3 vs Cluster_1
C17orf80	ENSG00000141219.14	0.464626	0.522498	Not Sig	Cluster_3 vs Cluster_1
C17orf97	ENSG00000187624.8	0.502327	0.55967	Not Sig	Cluster_3 vs Cluster_1
C18orf21	ENSG00000141428.15	0.0053623	0.00952364	Not Sig	Cluster_3 vs Cluster_1
C18orf25	ENSG00000152242.9	0.106899	0.142184	Not Sig	Cluster_3 vs Cluster_1
C18orf32	ENSG00000177576.9	2.06833e-09	1.22061e-08	Not Sig	Cluster_3 vs Cluster_1
C18orf54	ENSG00000166845.12	0.00887904	0.0150665	Not Sig	Cluster_3 vs Cluster_1
C19orf12	ENSG00000131943.16	0.396702	0.455288	Not Sig	Cluster_3 vs Cluster_1
C19orf18	ENSG00000177025.3	0.00167943	0.0033191	Not Sig	Cluster_3 vs Cluster_1
C19orf25	ENSG00000119559.14	6.14653e-06	2.0281e-05	Not Sig	Cluster_3 vs Cluster_1
C19orf33	ENSG00000167644.10	0.173037	0.218529	Not Sig	Cluster_3 vs Cluster_1
C19orf38	ENSG00000214212.7	0.00408181	0.00743327	Not Sig	Cluster_3 vs Cluster_1
C19orf44	ENSG00000105072.7	0.0140731	0.0228786	Not Sig	Cluster_3 vs Cluster_1
C19orf47	ENSG00000160392.12	0.891592	0.909366	Not Sig	Cluster_3 vs Cluster_1
C19orf48	ENSG00000167747.12	8.31296e-08	3.83545e-07	Not Sig	Cluster_3 vs Cluster_1
C19orf53	ENSG00000104979.7	0.0321834	0.0481197	Not Sig	Cluster_3 vs Cluster_1
C19orf54	ENSG00000188493.13	4.83815e-14	4.70514e-13	Not Sig	Cluster_3 vs Cluster_1
C19orf71	ENSG00000183397.5	0.000789016	0.0016726	Not Sig	Cluster_3 vs Cluster_1
C19orf73	ENSG00000221916.3	1.37531e-07	6.12135e-07	Not Sig	Cluster_3 vs Cluster_1
C19orf81	ENSG00000235034.5	3.93876e-05	0.000110548	Down-modulated	Cluster_3 vs Cluster_1
C1D	ENSG00000197223.10	0.561361	0.615605	Not Sig	Cluster_3 vs Cluster_1
C1GALT1	ENSG00000106392.9	0.0866149	0.117713	Not Sig	Cluster_3 vs Cluster_1
C1GALT1C1	ENSG00000171155.7	0.00381775	0.00699523	Not Sig	Cluster_3 vs Cluster_1
C1GALT1C1L	ENSG00000223658.6	0.0344901	0.0511985	Not Sig	Cluster_3 vs Cluster_1
C1orf109	ENSG00000116922.13	4.27599e-05	0.000119076	Not Sig	Cluster_3 vs Cluster_1
C1orf112	ENSG00000000460.15	0.39168	0.450176	Not Sig	Cluster_3 vs Cluster_1
C1orf115	ENSG00000162817.6	2.13886e-07	9.23685e-07	Not Sig	Cluster_3 vs Cluster_1
C1orf116	ENSG00000182795.12	1.4839e-12	1.26871e-11	Not Sig	Cluster_3 vs Cluster_1
C1orf122	ENSG00000197982.13	0.00497812	0.00889945	Not Sig	Cluster_3 vs Cluster_1
C1orf131	ENSG00000143633.11	0.00115306	0.00235386	Not Sig	Cluster_3 vs Cluster_1
C1orf159	ENSG00000131591.16	0.00257799	0.00489322	Not Sig	Cluster_3 vs Cluster_1
C1orf162	ENSG00000143110.10	9.93024e-13	8.62191e-12	Not Sig	Cluster_3 vs Cluster_1
C1orf174	ENSG00000198912.9	0.0444264	0.0643369	Not Sig	Cluster_3 vs Cluster_1
C1orf198	ENSG00000119280.15	1.85018e-06	6.77425e-06	Not Sig	Cluster_3 vs Cluster_1
C1orf21	ENSG00000116667.11	1.56921e-08	8.15766e-08	Not Sig	Cluster_3 vs Cluster_1
C1orf210	ENSG00000253313.4	3.04438e-06	1.06882e-05	Not Sig	Cluster_3 vs Cluster_1
C1orf216	ENSG00000142686.7	0.817855	0.846913	Not Sig	Cluster_3 vs Cluster_1
C1orf21-DT	ENSG00000271387.1	0.0145898	0.0236197	Not Sig	Cluster_3 vs Cluster_1
C1orf220	ENSG00000213057.5	0.0401813	0.058848	Not Sig	Cluster_3 vs Cluster_1
C1orf226	ENSG00000239887.4	0.00316132	0.00588769	Not Sig	Cluster_3 vs Cluster_1
C1orf35	ENSG00000143793.11	0.000106223	0.000273083	Not Sig	Cluster_3 vs Cluster_1
C1orf43	ENSG00000143612.17	1.02332e-10	7.16284e-10	Not Sig	Cluster_3 vs Cluster_1
C1orf50	ENSG00000164008.12	0.00142836	0.00286243	Not Sig	Cluster_3 vs Cluster_1
C1orf50-AS1	ENSG00000228452.1	0.357382	0.415371	Not Sig	Cluster_3 vs Cluster_1
C1orf52	ENSG00000162642.12	0.00428034	0.00776878	Not Sig	Cluster_3 vs Cluster_1
C1orf53	ENSG00000203724.9	0.000673016	0.00145176	Not Sig	Cluster_3 vs Cluster_1
C1orf54	ENSG00000118292.7	8.43984e-25	1.80277e-23	Up-modulated	Cluster_3 vs Cluster_1
C1orf56	ENSG00000143443.9	0.00866661	0.0147389	Not Sig	Cluster_3 vs Cluster_1
C1orf74	ENSG00000162757.4	0.30011	0.356247	Not Sig	Cluster_3 vs Cluster_1
C1QA	ENSG00000173372.15	6.12218e-12	4.92074e-11	Up-modulated	Cluster_3 vs Cluster_1
C1QB	ENSG00000173369.14	3.67466e-12	3.02492e-11	Up-modulated	Cluster_3 vs Cluster_1
C1QBP	ENSG00000108561.7	3.0818e-06	1.08076e-05	Not Sig	Cluster_3 vs Cluster_1
C1QC	ENSG00000159189.10	2.90406e-14	2.89372e-13	Up-modulated	Cluster_3 vs Cluster_1
C1QL1	ENSG00000131094.3	0.00173132	0.00341351	Not Sig	Cluster_3 vs Cluster_1
C1QL3	ENSG00000165985.9	0.647238	0.69572	Not Sig	Cluster_3 vs Cluster_1
C1QTNF1	ENSG00000173918.13	1.64155e-37	8.44378e-36	Up-modulated	Cluster_3 vs Cluster_1
C1QTNF12	ENSG00000184163.3	0.0218439	0.0339541	Not Sig	Cluster_3 vs Cluster_1
C1QTNF2	ENSG00000145861.7	6.63472e-36	3.06485e-34	Up-modulated	Cluster_3 vs Cluster_1
C1QTNF3	ENSG00000082196.19	0.799282	0.830981	Not Sig	Cluster_3 vs Cluster_1
C1QTNF4	ENSG00000172247.3	3.06607e-09	1.76561e-08	Up-modulated	Cluster_3 vs Cluster_1
C1QTNF6	ENSG00000133466.12	0.00736406	0.0127042	Not Sig	Cluster_3 vs Cluster_1
C1QTNF7	ENSG00000163145.11	2.00341e-35	8.92947e-34	Up-modulated	Cluster_3 vs Cluster_1
C1QTNF9B	ENSG00000205863.8	0.00061265	0.00133424	Down-modulated	Cluster_3 vs Cluster_1
C1R	ENSG00000159403.14	4.21281e-56	1.63629e-53	Up-modulated	Cluster_3 vs Cluster_1
C1RL	ENSG00000139178.9	2.9532e-06	1.03949e-05	Not Sig	Cluster_3 vs Cluster_1
C1RL-AS1	ENSG00000205885.6	2.28905e-06	8.24474e-06	Not Sig	Cluster_3 vs Cluster_1
C1S	ENSG00000182326.13	1.23116e-60	1.11579e-57	Up-modulated	Cluster_3 vs Cluster_1
C2	ENSG00000166278.13	0.586587	0.639034	Not Sig	Cluster_3 vs Cluster_1
C20orf144	ENSG00000149609.5	4.64439e-10	2.98824e-09	Not Sig	Cluster_3 vs Cluster_1
C20orf204	ENSG00000196421.6	2.04934e-05	6.08757e-05	Not Sig	Cluster_3 vs Cluster_1
C20orf27	ENSG00000101220.16	0.864249	0.886706	Not Sig	Cluster_3 vs Cluster_1
C20orf96	ENSG00000196476.10	0.000353616	0.000812215	Not Sig	Cluster_3 vs Cluster_1
C21orf58	ENSG00000160298.16	0.0200448	0.0314349	Not Sig	Cluster_3 vs Cluster_1
C21orf62-AS1	ENSG00000205930.7	0.813309	0.843155	Not Sig	Cluster_3 vs Cluster_1
C21orf91	ENSG00000154642.9	9.74129e-07	3.77436e-06	Not Sig	Cluster_3 vs Cluster_1
C22orf23	ENSG00000128346.9	3.73274e-08	1.81971e-07	Not Sig	Cluster_3 vs Cluster_1
C22orf39	ENSG00000242259.7	0.0958409	0.128769	Not Sig	Cluster_3 vs Cluster_1
C22orf42	ENSG00000205856.3	0.00103225	0.00212986	Up-modulated	Cluster_3 vs Cluster_1
C22orf46	ENSG00000184208.10	0.00103153	0.0021286	Not Sig	Cluster_3 vs Cluster_1
C2CD2	ENSG00000157617.15	0.664636	0.711958	Not Sig	Cluster_3 vs Cluster_1
C2CD2L	ENSG00000172375.11	2.33265e-08	1.17946e-07	Not Sig	Cluster_3 vs Cluster_1
C2CD3	ENSG00000168014.15	0.140768	0.181708	Not Sig	Cluster_3 vs Cluster_1
C2CD4A	ENSG00000198535.5	0.147865	0.189889	Not Sig	Cluster_3 vs Cluster_1
C2CD4B	ENSG00000205502.3	0.0887267	0.120274	Not Sig	Cluster_3 vs Cluster_1
C2CD4C	ENSG00000183186.6	0.991192	0.992652	Not Sig	Cluster_3 vs Cluster_1
C2CD4D	ENSG00000225556.1	2.49691e-06	8.93928e-06	Not Sig	Cluster_3 vs Cluster_1
C2CD4D-AS1	ENSG00000234614.1	0.365049	0.423341	Not Sig	Cluster_3 vs Cluster_1
C2CD5	ENSG00000111731.11	0.0186937	0.0295694	Not Sig	Cluster_3 vs Cluster_1
C2orf15	ENSG00000273045.4	5.99264e-07	2.40059e-06	Not Sig	Cluster_3 vs Cluster_1
C2orf16	ENSG00000221843.3	6.53912e-07	2.60415e-06	Not Sig	Cluster_3 vs Cluster_1
C2orf42	ENSG00000115998.6	0.194055	0.242133	Not Sig	Cluster_3 vs Cluster_1
C2orf49	ENSG00000135974.8	0.208818	0.258183	Not Sig	Cluster_3 vs Cluster_1
C2orf49-DT	ENSG00000272994.1	9.97519e-06	3.16202e-05	Not Sig	Cluster_3 vs Cluster_1
C2orf68	ENSG00000168887.9	8.01195e-11	5.65592e-10	Not Sig	Cluster_3 vs Cluster_1
C2orf69	ENSG00000178074.5	0.269999	0.324347	Not Sig	Cluster_3 vs Cluster_1
C2orf72	ENSG00000204128.5	2.76774e-11	2.0649e-10	Down-modulated	Cluster_3 vs Cluster_1
C2orf74	ENSG00000237651.5	0.06248	0.0877644	Not Sig	Cluster_3 vs Cluster_1
C2orf74-DT	ENSG00000212978.6	0.00889489	0.0150907	Not Sig	Cluster_3 vs Cluster_1
C2orf76	ENSG00000186132.13	4.31232e-10	2.78588e-09	Not Sig	Cluster_3 vs Cluster_1
C2orf88	ENSG00000187699.9	6.19143e-19	8.92692e-18	Up-modulated	Cluster_3 vs Cluster_1
C2orf92	ENSG00000228486.8	1.73389e-06	6.38039e-06	Not Sig	Cluster_3 vs Cluster_1
C3	ENSG00000125730.15	2.10916e-25	4.64601e-24	Up-modulated	Cluster_3 vs Cluster_1
C3AR1	ENSG00000171860.4	2.08126e-25	4.58986e-24	Up-modulated	Cluster_3 vs Cluster_1
C3orf14	ENSG00000114405.9	0.000658161	0.0014231	Not Sig	Cluster_3 vs Cluster_1
C3orf18	ENSG00000088543.13	0.000121109	0.000308065	Not Sig	Cluster_3 vs Cluster_1
C3orf33	ENSG00000174928.14	0.0392393	0.0575481	Not Sig	Cluster_3 vs Cluster_1
C3orf38	ENSG00000179021.8	0.486595	0.544245	Not Sig	Cluster_3 vs Cluster_1
C3orf52	ENSG00000114529.11	0.836962	0.862802	Not Sig	Cluster_3 vs Cluster_1
C3orf62	ENSG00000188315.6	3.22251e-08	1.58847e-07	Not Sig	Cluster_3 vs Cluster_1
C3orf70	ENSG00000187068.2	1.10997e-37	5.78767e-36	Up-modulated	Cluster_3 vs Cluster_1
C3orf80	ENSG00000180044.4	1.40525e-09	8.48232e-09	Not Sig	Cluster_3 vs Cluster_1
C4A	ENSG00000244731.6	1.09212e-06	4.18804e-06	Up-modulated	Cluster_3 vs Cluster_1
C4B	ENSG00000224389.7	7.29702e-09	3.99531e-08	Up-modulated	Cluster_3 vs Cluster_1
C4orf19	ENSG00000154274.13	0.636959	0.686328	Not Sig	Cluster_3 vs Cluster_1
C4orf3	ENSG00000164096.12	4.48922e-11	3.25481e-10	Not Sig	Cluster_3 vs Cluster_1
C4orf33	ENSG00000151470.11	0.981857	0.984962	Not Sig	Cluster_3 vs Cluster_1
C4orf36	ENSG00000163633.9	0.445862	0.504048	Not Sig	Cluster_3 vs Cluster_1
C4orf46	ENSG00000205208.4	0.000603809	0.00131725	Not Sig	Cluster_3 vs Cluster_1
C4orf46P2	ENSG00000248503.2	0.243481	0.29589	Not Sig	Cluster_3 vs Cluster_1
C4orf47	ENSG00000205129.7	0.00496064	0.00887237	Not Sig	Cluster_3 vs Cluster_1
C4orf48	ENSG00000243449.5	0.666435	0.713363	Not Sig	Cluster_3 vs Cluster_1
C5	ENSG00000106804.7	0.00481271	0.00863539	Not Sig	Cluster_3 vs Cluster_1
C5AR1	ENSG00000197405.6	2.89824e-16	3.39743e-15	Up-modulated	Cluster_3 vs Cluster_1
C5AR2	ENSG00000134830.5	9.57954e-15	9.95728e-14	Up-modulated	Cluster_3 vs Cluster_1
C5orf15	ENSG00000113583.7	0.189908	0.23741	Not Sig	Cluster_3 vs Cluster_1
C5orf22	ENSG00000082213.16	0.0147468	0.0238272	Not Sig	Cluster_3 vs Cluster_1
C5orf24	ENSG00000181904.8	0.349523	0.407082	Not Sig	Cluster_3 vs Cluster_1
C5orf34	ENSG00000172244.7	0.142947	0.18422	Not Sig	Cluster_3 vs Cluster_1
C5orf38	ENSG00000186493.10	1.55222e-05	4.72973e-05	Not Sig	Cluster_3 vs Cluster_1
C5orf49	ENSG00000215217.5	0.0685792	0.0955001	Not Sig	Cluster_3 vs Cluster_1
C5orf63	ENSG00000164241.12	1.99862e-05	5.95737e-05	Not Sig	Cluster_3 vs Cluster_1
C6orf120	ENSG00000185127.6	0.000187069	0.000456389	Not Sig	Cluster_3 vs Cluster_1
C6orf132	ENSG00000188112.7	1.76451e-05	5.32296e-05	Not Sig	Cluster_3 vs Cluster_1
C6orf136	ENSG00000204564.10	1.25739e-07	5.62546e-07	Not Sig	Cluster_3 vs Cluster_1
C6orf163	ENSG00000203872.6	0.0251428	0.0385279	Not Sig	Cluster_3 vs Cluster_1
C6orf201	ENSG00000185689.14	0.0283861	0.0429652	Not Sig	Cluster_3 vs Cluster_1
C6orf226	ENSG00000221821.3	0.0202658	0.0317448	Not Sig	Cluster_3 vs Cluster_1
C6orf47	ENSG00000204439.3	0.319253	0.375968	Not Sig	Cluster_3 vs Cluster_1
C6orf52	ENSG00000137434.10	0.000186258	0.000454701	Not Sig	Cluster_3 vs Cluster_1
C6orf62	ENSG00000112308.11	3.1261e-11	2.31592e-10	Not Sig	Cluster_3 vs Cluster_1
C6orf89	ENSG00000198663.15	0.21214	0.261934	Not Sig	Cluster_3 vs Cluster_1
C7	ENSG00000112936.17	1.3417e-24	2.83724e-23	Up-modulated	Cluster_3 vs Cluster_1
C7orf25	ENSG00000136197.11	0.345811	0.403326	Not Sig	Cluster_3 vs Cluster_1
C7orf31	ENSG00000153790.10	2.57228e-14	2.57255e-13	Up-modulated	Cluster_3 vs Cluster_1
C7orf50	ENSG00000146540.13	0.532842	0.588365	Not Sig	Cluster_3 vs Cluster_1
C7orf61	ENSG00000185955.4	0.319369	0.376081	Not Sig	Cluster_3 vs Cluster_1
C8G	ENSG00000176919.10	0.127632	0.166501	Not Sig	Cluster_3 vs Cluster_1
C8orf33	ENSG00000182307.11	2.84589e-05	8.20402e-05	Not Sig	Cluster_3 vs Cluster_1
C8orf34	ENSG00000165084.14	3.27465e-06	1.1425e-05	Not Sig	Cluster_3 vs Cluster_1
C8orf34-AS1	ENSG00000248801.5	2.3519e-06	8.44714e-06	Not Sig	Cluster_3 vs Cluster_1
C8orf58	ENSG00000241852.8	0.525302	0.581252	Not Sig	Cluster_3 vs Cluster_1
C8orf76	ENSG00000189376.10	2.66088e-06	9.47461e-06	Not Sig	Cluster_3 vs Cluster_1
C8orf82	ENSG00000213563.5	3.03748e-06	1.06659e-05	Not Sig	Cluster_3 vs Cluster_1
C8orf88	ENSG00000253250.2	2.3729e-47	2.93254e-45	Up-modulated	Cluster_3 vs Cluster_1
C9orf152	ENSG00000188959.9	2.32786e-09	1.36362e-08	Not Sig	Cluster_3 vs Cluster_1
C9orf163	ENSG00000196366.3	2.25731e-11	1.70413e-10	Down-modulated	Cluster_3 vs Cluster_1
C9orf24	ENSG00000164972.11	1.52378e-10	1.04432e-09	Up-modulated	Cluster_3 vs Cluster_1
C9orf40	ENSG00000135045.6	0.719755	0.760683	Not Sig	Cluster_3 vs Cluster_1
C9orf43	ENSG00000157653.10	1.94122e-08	9.9329e-08	Not Sig	Cluster_3 vs Cluster_1
C9orf64	ENSG00000165118.13	0.0190364	0.0300291	Not Sig	Cluster_3 vs Cluster_1
C9orf72	ENSG00000147894.13	0.00764455	0.0131511	Not Sig	Cluster_3 vs Cluster_1
C9orf78	ENSG00000136819.13	0.000610432	0.00133033	Not Sig	Cluster_3 vs Cluster_1
C9orf85	ENSG00000155621.13	2.72791e-07	1.15629e-06	Not Sig	Cluster_3 vs Cluster_1
CA11	ENSG00000063180.7	3.09815e-18	4.24813e-17	Up-modulated	Cluster_3 vs Cluster_1
CA12	ENSG00000074410.12	0.284343	0.339584	Not Sig	Cluster_3 vs Cluster_1
CA13	ENSG00000185015.6	3.37817e-12	2.78688e-11	Down-modulated	Cluster_3 vs Cluster_1
CA14	ENSG00000118298.9	7.57448e-12	6.02917e-11	Up-modulated	Cluster_3 vs Cluster_1
CA2	ENSG00000104267.8	0.00297375	0.00556887	Not Sig	Cluster_3 vs Cluster_1
CA3	ENSG00000164879.6	4.25158e-23	8.10783e-22	Up-modulated	Cluster_3 vs Cluster_1
CA4	ENSG00000167434.8	0.00438695	0.00793956	Not Sig	Cluster_3 vs Cluster_1
CA5B	ENSG00000169239.11	0.0804046	0.110186	Not Sig	Cluster_3 vs Cluster_1
CA5BP1	ENSG00000186312.9	0.000245166	0.000584582	Not Sig	Cluster_3 vs Cluster_1
CA8	ENSG00000178538.8	0.0071015	0.0122969	Not Sig	Cluster_3 vs Cluster_1
CAAP1	ENSG00000120159.10	2.61242e-06	9.31778e-06	Not Sig	Cluster_3 vs Cluster_1
CAB39	ENSG00000135932.9	0.544021	0.599352	Not Sig	Cluster_3 vs Cluster_1
CAB39L	ENSG00000102547.17	9.11368e-07	3.55434e-06	Not Sig	Cluster_3 vs Cluster_1
CABCOCO1	ENSG00000183346.6	0.52321	0.579308	Not Sig	Cluster_3 vs Cluster_1
CABIN1	ENSG00000099991.15	0.479039	0.536678	Not Sig	Cluster_3 vs Cluster_1
CABLES1	ENSG00000134508.11	6.95336e-05	0.000185735	Not Sig	Cluster_3 vs Cluster_1
CABLES2	ENSG00000149679.10	0.00023699	0.000566633	Not Sig	Cluster_3 vs Cluster_1
CABP1	ENSG00000157782.8	9.76396e-22	1.69861e-20	Up-modulated	Cluster_3 vs Cluster_1
CABP4	ENSG00000175544.12	1.72382e-08	8.88618e-08	Not Sig	Cluster_3 vs Cluster_1
CABP7	ENSG00000100314.3	0.000496605	0.00110465	Not Sig	Cluster_3 vs Cluster_1
CABYR	ENSG00000154040.19	1.46718e-07	6.50135e-07	Not Sig	Cluster_3 vs Cluster_1
CACFD1	ENSG00000160325.13	1.07017e-09	6.55748e-09	Not Sig	Cluster_3 vs Cluster_1
CACHD1	ENSG00000158966.12	4.06099e-34	1.61018e-32	Up-modulated	Cluster_3 vs Cluster_1
CACNA1A	ENSG00000141837.17	0.000306588	0.000713585	Not Sig	Cluster_3 vs Cluster_1
CACNA1B	ENSG00000148408.11	3.61577e-05	0.000102313	Down-modulated	Cluster_3 vs Cluster_1
CACNA1C	ENSG00000151067.19	2.9157e-32	1.00346e-30	Up-modulated	Cluster_3 vs Cluster_1
CACNA1D	ENSG00000157388.12	0.00927929	0.0156786	Not Sig	Cluster_3 vs Cluster_1
CACNA1G	ENSG00000006283.16	5.35323e-05	0.000146068	Not Sig	Cluster_3 vs Cluster_1
CACNA1H	ENSG00000196557.9	7.71536e-08	3.57968e-07	Not Sig	Cluster_3 vs Cluster_1
CACNA2D1	ENSG00000153956.14	0.0010584	0.00217766	Not Sig	Cluster_3 vs Cluster_1
CACNA2D2	ENSG00000007402.10	0.000190808	0.000464678	Not Sig	Cluster_3 vs Cluster_1
CACNA2D3	ENSG00000157445.13	5.67287e-46	6.31381e-44	Up-modulated	Cluster_3 vs Cluster_1
CACNA2D4	ENSG00000151062.13	3.01591e-19	4.42892e-18	Up-modulated	Cluster_3 vs Cluster_1
CACNB1	ENSG00000067191.14	6.29245e-11	4.49036e-10	Up-modulated	Cluster_3 vs Cluster_1
CACNB2	ENSG00000165995.17	0.0101548	0.0170338	Not Sig	Cluster_3 vs Cluster_1
CACNB3	ENSG00000167535.6	0.0174106	0.0277265	Not Sig	Cluster_3 vs Cluster_1
CACNB4	ENSG00000182389.17	5.55594e-06	1.85025e-05	Not Sig	Cluster_3 vs Cluster_1
CACNG4	ENSG00000075461.5	0.0126411	0.02081	Not Sig	Cluster_3 vs Cluster_1
CACTIN	ENSG00000105298.12	0.0280501	0.0425175	Not Sig	Cluster_3 vs Cluster_1
CACUL1	ENSG00000151893.13	0.0705839	0.0980264	Not Sig	Cluster_3 vs Cluster_1
CACYBP	ENSG00000116161.16	0.00384517	0.00704208	Not Sig	Cluster_3 vs Cluster_1
CAD	ENSG00000084774.12	0.0100179	0.0168206	Not Sig	Cluster_3 vs Cluster_1
CADM1	ENSG00000182985.15	0.000385479	0.000877249	Not Sig	Cluster_3 vs Cluster_1
CADM2	ENSG00000175161.12	0.0964153	0.129461	Not Sig	Cluster_3 vs Cluster_1
CADM3	ENSG00000162706.11	9.96804e-26	2.25043e-24	Up-modulated	Cluster_3 vs Cluster_1
CADM3-AS1	ENSG00000225670.4	3.14961e-14	3.12531e-13	Up-modulated	Cluster_3 vs Cluster_1
CADM4	ENSG00000105767.2	0.952637	0.960432	Not Sig	Cluster_3 vs Cluster_1
CADPS	ENSG00000163618.16	0.0550562	0.078243	Not Sig	Cluster_3 vs Cluster_1
CADPS2	ENSG00000081803.14	0.512582	0.569529	Not Sig	Cluster_3 vs Cluster_1
CAHM	ENSG00000270419.1	0.0284827	0.0430874	Not Sig	Cluster_3 vs Cluster_1
CALB2	ENSG00000172137.17	0.208476	0.257845	Not Sig	Cluster_3 vs Cluster_1
CALCA	ENSG00000110680.11	3.36444e-05	9.57991e-05	Up-modulated	Cluster_3 vs Cluster_1
CALCOCO1	ENSG00000012822.14	0.000123028	0.000312572	Not Sig	Cluster_3 vs Cluster_1
CALCOCO2	ENSG00000136436.13	0.022216	0.0344536	Not Sig	Cluster_3 vs Cluster_1
CALCRL	ENSG00000064989.11	1.42308e-19	2.15809e-18	Up-modulated	Cluster_3 vs Cluster_1
CALD1	ENSG00000122786.18	6.51609e-42	4.66219e-40	Up-modulated	Cluster_3 vs Cluster_1
CALHM2	ENSG00000138172.9	3.21408e-47	3.87154e-45	Up-modulated	Cluster_3 vs Cluster_1
CALHM5	ENSG00000178033.5	2.33266e-42	1.73419e-40	Up-modulated	Cluster_3 vs Cluster_1
CALHM6	ENSG00000188820.11	9.09523e-10	5.64029e-09	Up-modulated	Cluster_3 vs Cluster_1
CALM1	ENSG00000198668.9	4.99821e-08	2.39328e-07	Not Sig	Cluster_3 vs Cluster_1
CALM2	ENSG00000143933.15	0.00266953	0.00504784	Not Sig	Cluster_3 vs Cluster_1
CALM2P2	ENSG00000229097.1	0.386491	0.444991	Not Sig	Cluster_3 vs Cluster_1
CALM3	ENSG00000160014.15	0.74937	0.787087	Not Sig	Cluster_3 vs Cluster_1
CALML3	ENSG00000178363.4	9.10961e-14	8.67738e-13	Up-modulated	Cluster_3 vs Cluster_1
CALML3-AS1	ENSG00000205488.7	0.160528	0.204482	Not Sig	Cluster_3 vs Cluster_1
CALML4	ENSG00000129007.13	0.132152	0.171809	Not Sig	Cluster_3 vs Cluster_1
CALML6	ENSG00000169885.8	0.772625	0.8083	Not Sig	Cluster_3 vs Cluster_1
CALN1	ENSG00000183166.9	1.08756e-13	1.0308e-12	Down-modulated	Cluster_3 vs Cluster_1
CALR	ENSG00000179218.12	2.63729e-10	1.75254e-09	Not Sig	Cluster_3 vs Cluster_1
CALR4P	ENSG00000227742.1	0.0210716	0.0328797	Not Sig	Cluster_3 vs Cluster_1
CALU	ENSG00000128595.15	0.00227013	0.0043646	Not Sig	Cluster_3 vs Cluster_1
CAMK1	ENSG00000134072.9	5.1521e-13	4.59919e-12	Not Sig	Cluster_3 vs Cluster_1
CAMK1D	ENSG00000183049.11	6.90728e-16	7.86241e-15	Up-modulated	Cluster_3 vs Cluster_1
CAMK1G	ENSG00000008118.8	2.4401e-23	4.72912e-22	Up-modulated	Cluster_3 vs Cluster_1
CAMK2B	ENSG00000058404.18	1.48808e-10	1.02095e-09	Down-modulated	Cluster_3 vs Cluster_1
CAMK2D	ENSG00000145349.15	0.00391387	0.00715481	Not Sig	Cluster_3 vs Cluster_1
CAMK2G	ENSG00000148660.19	4.53239e-20	7.09962e-19	Not Sig	Cluster_3 vs Cluster_1
CAMK2N1	ENSG00000162545.5	0.00941711	0.0158875	Not Sig	Cluster_3 vs Cluster_1
CAMK2N2	ENSG00000163888.3	0.113858	0.150399	Not Sig	Cluster_3 vs Cluster_1
CAMK4	ENSG00000152495.9	1.80442e-36	8.76062e-35	Up-modulated	Cluster_3 vs Cluster_1
CAMKK1	ENSG00000004660.13	0.0444415	0.0643446	Not Sig	Cluster_3 vs Cluster_1
CAMKK2	ENSG00000110931.17	3.19377e-19	4.6685e-18	Down-modulated	Cluster_3 vs Cluster_1
CAMKMT	ENSG00000143919.13	7.34645e-10	4.6054e-09	Not Sig	Cluster_3 vs Cluster_1
CAMLG	ENSG00000164615.4	0.00110904	0.0022713	Not Sig	Cluster_3 vs Cluster_1
CAMSAP1	ENSG00000130559.17	0.000282947	0.000664903	Not Sig	Cluster_3 vs Cluster_1
CAMSAP1-DT	ENSG00000238058.1	2.84902e-06	1.00729e-05	Not Sig	Cluster_3 vs Cluster_1
CAMSAP2	ENSG00000118200.13	0.0591877	0.0835902	Not Sig	Cluster_3 vs Cluster_1
CAMSAP3	ENSG00000076826.8	1.97767e-15	2.1807e-14	Not Sig	Cluster_3 vs Cluster_1
CAMTA1	ENSG00000171735.17	0.612701	0.663722	Not Sig	Cluster_3 vs Cluster_1
CAMTA2	ENSG00000108509.19	1.12421e-06	4.30417e-06	Not Sig	Cluster_3 vs Cluster_1
CAND1	ENSG00000111530.11	0.840932	0.866144	Not Sig	Cluster_3 vs Cluster_1
CAND2	ENSG00000144712.10	1.83324e-34	7.50325e-33	Up-modulated	Cluster_3 vs Cluster_1
CANT1	ENSG00000171302.15	5.44487e-12	4.39655e-11	Not Sig	Cluster_3 vs Cluster_1
CANX	ENSG00000127022.13	0.000888067	0.0018608	Not Sig	Cluster_3 vs Cluster_1
CAP1	ENSG00000131236.15	1.46575e-07	6.49654e-07	Not Sig	Cluster_3 vs Cluster_1
CAP1P1	ENSG00000240809.1	0.0120254	0.0198774	Not Sig	Cluster_3 vs Cluster_1
CAP2	ENSG00000112186.10	1.0559e-22	1.95294e-21	Up-modulated	Cluster_3 vs Cluster_1
CAPG	ENSG00000042493.14	5.78578e-17	7.13642e-16	Up-modulated	Cluster_3 vs Cluster_1
CAPN1	ENSG00000014216.14	0.00019099	0.000465061	Not Sig	Cluster_3 vs Cluster_1
CAPN10	ENSG00000142330.18	2.20874e-06	7.97813e-06	Not Sig	Cluster_3 vs Cluster_1
CAPN10-DT	ENSG00000260942.1	2.14169e-06	7.75654e-06	Not Sig	Cluster_3 vs Cluster_1
CAPN11	ENSG00000137225.11	1.3082e-23	2.58008e-22	Up-modulated	Cluster_3 vs Cluster_1
CAPN12	ENSG00000182472.7	3.2829e-14	3.24741e-13	Up-modulated	Cluster_3 vs Cluster_1
CAPN13	ENSG00000162949.15	3.49924e-06	1.21362e-05	Not Sig	Cluster_3 vs Cluster_1
CAPN14	ENSG00000214711.8	0.789131	0.822052	Not Sig	Cluster_3 vs Cluster_1
CAPN15	ENSG00000103326.9	9.81114e-05	0.000254568	Not Sig	Cluster_3 vs Cluster_1
CAPN1-AS1	ENSG00000254614.2	0.238083	0.290105	Not Sig	Cluster_3 vs Cluster_1
CAPN2	ENSG00000162909.16	0.225924	0.276923	Not Sig	Cluster_3 vs Cluster_1
CAPN3	ENSG00000092529.21	3.43837e-06	1.19414e-05	Not Sig	Cluster_3 vs Cluster_1
CAPN5	ENSG00000149260.13	0.000523289	0.00115913	Not Sig	Cluster_3 vs Cluster_1
CAPN6	ENSG00000077274.8	2.72007e-26	6.43886e-25	Up-modulated	Cluster_3 vs Cluster_1
CAPN7	ENSG00000131375.8	0.251037	0.304178	Not Sig	Cluster_3 vs Cluster_1
CAPN8	ENSG00000203697.10	1.61948e-08	8.39379e-08	Up-modulated	Cluster_3 vs Cluster_1
CAPN9	ENSG00000135773.11	0.308994	0.365401	Not Sig	Cluster_3 vs Cluster_1
CAPNS1	ENSG00000126247.9	0.00551079	0.00976095	Not Sig	Cluster_3 vs Cluster_1
CAPRIN1	ENSG00000135387.18	0.0935706	0.126086	Not Sig	Cluster_3 vs Cluster_1
CAPRIN2	ENSG00000110888.16	0.0873716	0.118538	Not Sig	Cluster_3 vs Cluster_1
CAPS	ENSG00000105519.11	0.39827	0.456867	Not Sig	Cluster_3 vs Cluster_1
CAPS2	ENSG00000180881.18	0.684379	0.72933	Not Sig	Cluster_3 vs Cluster_1
CAPZA1	ENSG00000116489.11	0.00789672	0.0135421	Not Sig	Cluster_3 vs Cluster_1
CAPZA2	ENSG00000198898.11	1.13893e-06	4.35341e-06	Not Sig	Cluster_3 vs Cluster_1
CAPZB	ENSG00000077549.16	0.0677488	0.0944542	Not Sig	Cluster_3 vs Cluster_1
CARD10	ENSG00000100065.13	0.564006	0.618149	Not Sig	Cluster_3 vs Cluster_1
CARD11	ENSG00000198286.8	4.07788e-18	5.54359e-17	Up-modulated	Cluster_3 vs Cluster_1
CARD14	ENSG00000141527.15	0.0161801	0.0259384	Not Sig	Cluster_3 vs Cluster_1
CARD16	ENSG00000204397.6	2.49392e-15	2.72158e-14	Up-modulated	Cluster_3 vs Cluster_1
CARD19	ENSG00000165233.16	0.784455	0.818248	Not Sig	Cluster_3 vs Cluster_1
CARD6	ENSG00000132357.12	1.09365e-28	3.02096e-27	Up-modulated	Cluster_3 vs Cluster_1
CARD8	ENSG00000105483.15	0.00718269	0.0124195	Not Sig	Cluster_3 vs Cluster_1
CARD8-AS1	ENSG00000268001.1	0.0860404	0.117008	Not Sig	Cluster_3 vs Cluster_1
CARD9	ENSG00000187796.12	2.17279e-06	7.86021e-06	Not Sig	Cluster_3 vs Cluster_1
CARF	ENSG00000138380.16	0.348031	0.405617	Not Sig	Cluster_3 vs Cluster_1
CARHSP1	ENSG00000153048.9	0.0851792	0.115936	Not Sig	Cluster_3 vs Cluster_1
CARM1	ENSG00000142453.10	0.809165	0.839559	Not Sig	Cluster_3 vs Cluster_1
CARMIL1	ENSG00000079691.16	0.46525	0.523045	Not Sig	Cluster_3 vs Cluster_1
CARMIL2	ENSG00000159753.12	0.0193127	0.0304095	Not Sig	Cluster_3 vs Cluster_1
CARMIL3	ENSG00000186648.13	0.894083	0.911467	Not Sig	Cluster_3 vs Cluster_1
CARMN	ENSG00000249669.6	3.06479e-45	3.2226e-43	Up-modulated	Cluster_3 vs Cluster_1
CARNMT1	ENSG00000156017.11	0.000456541	0.00102222	Not Sig	Cluster_3 vs Cluster_1
CARNS1	ENSG00000172508.9	0.132727	0.172416	Not Sig	Cluster_3 vs Cluster_1
CARS1	ENSG00000110619.15	0.102927	0.137332	Not Sig	Cluster_3 vs Cluster_1
CARS2	ENSG00000134905.15	9.8024e-08	4.46527e-07	Not Sig	Cluster_3 vs Cluster_1
CARTPT	ENSG00000164326.4	0.000172351	0.000424344	Down-modulated	Cluster_3 vs Cluster_1
CASC15	ENSG00000272168.4	5.3326e-22	9.39722e-21	Up-modulated	Cluster_3 vs Cluster_1
CASC2	ENSG00000177640.14	0.000110073	0.000282218	Not Sig	Cluster_3 vs Cluster_1
CASC3	ENSG00000108349.13	0.00812373	0.0138976	Not Sig	Cluster_3 vs Cluster_1
CASC8	ENSG00000246228.5	1.16212e-06	4.42968e-06	Down-modulated	Cluster_3 vs Cluster_1
CASD1	ENSG00000127995.15	0.00591085	0.0104076	Not Sig	Cluster_3 vs Cluster_1
CASK	ENSG00000147044.19	0.225913	0.276923	Not Sig	Cluster_3 vs Cluster_1
CASKIN1	ENSG00000167971.15	7.21804e-11	5.11634e-10	Down-modulated	Cluster_3 vs Cluster_1
CASKIN2	ENSG00000177303.8	0.00313282	0.00583975	Not Sig	Cluster_3 vs Cluster_1
CASP1	ENSG00000137752.21	1.42637e-23	2.80151e-22	Up-modulated	Cluster_3 vs Cluster_1
CASP10	ENSG00000003400.13	2.11813e-12	1.78848e-11	Up-modulated	Cluster_3 vs Cluster_1
CASP16P	ENSG00000228146.5	0.0141133	0.0229341	Not Sig	Cluster_3 vs Cluster_1
CASP2	ENSG00000106144.18	0.734115	0.773754	Not Sig	Cluster_3 vs Cluster_1
CASP3	ENSG00000164305.16	0.373783	0.432215	Not Sig	Cluster_3 vs Cluster_1
CASP4	ENSG00000196954.11	7.45521e-08	3.46744e-07	Not Sig	Cluster_3 vs Cluster_1
CASP4LP	ENSG00000235505.6	5.26468e-15	5.59137e-14	Up-modulated	Cluster_3 vs Cluster_1
CASP6	ENSG00000138794.8	0.046025	0.0664402	Not Sig	Cluster_3 vs Cluster_1
CASP7	ENSG00000165806.18	0.00715477	0.0123757	Not Sig	Cluster_3 vs Cluster_1
CASP8	ENSG00000064012.20	0.150088	0.192424	Not Sig	Cluster_3 vs Cluster_1
CASP8AP2	ENSG00000118412.11	0.0731902	0.101299	Not Sig	Cluster_3 vs Cluster_1
CASP9	ENSG00000132906.16	1.68313e-06	6.20561e-06	Not Sig	Cluster_3 vs Cluster_1
CASQ1	ENSG00000143318.11	1.05293e-36	5.21858e-35	Up-modulated	Cluster_3 vs Cluster_1
CASQ2	ENSG00000118729.11	2.20363e-36	1.05908e-34	Up-modulated	Cluster_3 vs Cluster_1
CASS4	ENSG00000087589.15	1.38226e-06	5.18777e-06	Not Sig	Cluster_3 vs Cluster_1
CAST	ENSG00000153113.22	0.00012604	0.00031938	Not Sig	Cluster_3 vs Cluster_1
CASTOR1	ENSG00000239282.6	0.231147	0.28267	Not Sig	Cluster_3 vs Cluster_1
CASTOR2	ENSG00000274070.1	0.0537801	0.0765838	Not Sig	Cluster_3 vs Cluster_1
CASTOR3	ENSG00000239521.6	0.14547	0.187104	Not Sig	Cluster_3 vs Cluster_1
CASZ1	ENSG00000130940.13	1.99436e-10	1.3455e-09	Not Sig	Cluster_3 vs Cluster_1
CAT	ENSG00000121691.4	0.705692	0.748189	Not Sig	Cluster_3 vs Cluster_1
CATIP	ENSG00000158428.3	0.0120599	0.0199274	Not Sig	Cluster_3 vs Cluster_1
CATSPER2	ENSG00000166762.15	0.000105868	0.000272291	Not Sig	Cluster_3 vs Cluster_1
CATSPER2P1	ENSG00000205771.5	0.000192245	0.000467818	Not Sig	Cluster_3 vs Cluster_1
CATSPER3	ENSG00000152705.7	2.69767e-06	9.59128e-06	Not Sig	Cluster_3 vs Cluster_1
CATSPERB	ENSG00000133962.6	0.0486678	0.0699159	Not Sig	Cluster_3 vs Cluster_1
CATSPERE	ENSG00000179397.16	0.0158015	0.0253762	Not Sig	Cluster_3 vs Cluster_1
CATSPERG	ENSG00000099338.21	0.000181135	0.000443607	Not Sig	Cluster_3 vs Cluster_1
CAV1	ENSG00000105974.10	2.92145e-44	2.75209e-42	Up-modulated	Cluster_3 vs Cluster_1
CAV2	ENSG00000105971.13	2.54113e-45	2.70184e-43	Up-modulated	Cluster_3 vs Cluster_1
CAVIN1	ENSG00000177469.12	1.62024e-52	3.50414e-50	Up-modulated	Cluster_3 vs Cluster_1
CAVIN2	ENSG00000168497.4	7.49489e-18	9.94027e-17	Up-modulated	Cluster_3 vs Cluster_1
CAVIN3	ENSG00000170955.9	4.88773e-32	1.65747e-30	Up-modulated	Cluster_3 vs Cluster_1
CAVIN4	ENSG00000170681.6	1.15854e-18	1.63813e-17	Up-modulated	Cluster_3 vs Cluster_1
CBARP	ENSG00000099625.11	0.915943	0.92957	Not Sig	Cluster_3 vs Cluster_1
CBFA2T2	ENSG00000078699.20	4.3681e-11	3.17425e-10	Not Sig	Cluster_3 vs Cluster_1
CBFA2T3	ENSG00000129993.13	0.663326	0.710877	Not Sig	Cluster_3 vs Cluster_1
CBFB	ENSG00000067955.12	0.891337	0.909271	Not Sig	Cluster_3 vs Cluster_1
CBL	ENSG00000110395.4	0.00059782	0.00130538	Not Sig	Cluster_3 vs Cluster_1
CBLB	ENSG00000114423.17	0.523867	0.579935	Not Sig	Cluster_3 vs Cluster_1
CBLC	ENSG00000142273.9	0.0140465	0.0228469	Not Sig	Cluster_3 vs Cluster_1
CBLL1	ENSG00000105879.10	0.057198	0.0809845	Not Sig	Cluster_3 vs Cluster_1
CBLL1-AS1	ENSG00000241764.3	0.00272705	0.00514331	Not Sig	Cluster_3 vs Cluster_1
[truncated: 16,795 more rows]
